# Supplementary material for: Protein–DNA binding dynamics predict transcriptional response to nutrients in archaea
Source: Nucleic Acids Res. 2013 Jul 26;41(18):8546–58. doi: 10.1093/nar/gkt659 (PMC3794607; doi:10.1093/nar/gkt659)
Supplement: Supplementary Data [file supp_gkt659_nar-01494-h-2013-File005.csv]

Supplementary Table 4 - List of all gene targets and probes assayed using Nanostring.
ORF	alias	TrmB Target	functional annotation	Probe Sequence
VNG0009G	graD2	Y	Glucose-1-phosphate thymidylyltransferase	CGACGGACCCACCGACGGATCTCGCGAACCTCGGGCTGTACCGGTTCACGCCACGAGTGTTCGAGTACATCGACACCGTCGAGCGCAGCGAGCGCGGCGA
VNG0095G	gapB	Y	Glyceraldehyde 3-phosphate dehydrogenase	GACCGCGGCCCCATCAACGACATCCTCCCCGACCCCATCACCATCCCCAGCCACCACGGCCCGGACGTCAACACGATCTTCCCGGATCTCGACATCGACA
VNG0104G	serA3	Y	Phosphoglycerate dehydrogenase	GTGTTGCCGACGGAGCCGCCCGTCGAGTCGCCGTTGGTGGGTCGCAGTGACGTGCTCGTGACGCCGCACTGCGGGTGGTATTCGGAGGCGGCGGCGGAGT
VNG0158G	kdgK	N	2-keto-3-deoxygluconate kinase	GAACTGGCACCCGCGTTCGTCGAGCGCGCCGGCTACCTCCACACGTCGGGCATCACGCCCGCGCTCTCCGAAACACTCGCGGCGACGACCGCGGACCTGC
VNG0161G	gdhB	Y	NADP-specific glutamate dehydrogenase B	TCGGCCTCTCGATGTGGATGACTTGGAAGTGTGCCGTCATGGACCTGCCGTTCGGCGGCGCGAAAGGCGGCGTCGTTGTCGATCCGAAGACCCTCAGCGC
VNG0310C	VNG0310C	N	3-dehydroquinate synthase, an enzyme in aromatic AA synthesis	CTGGAGAACCTCATCGCGCGCATCGGCGAGGAAACCACGCTCGTCGCCGGCGTCGAATCCGCCGCGGAAGCCGAAACCGCCTTCGAGACGCTGGACATCG
VNG0324G	pykA	Y	pyruvate kinase, catalyses the final step in glycolysis: PEP to pyruvate	CGCGCGGCGATCTCGGCGTGGAGTGTCCGATGGAGGACGTGCCGATGATCCAAAAGCGCATCATCGCGCAGTGCCGGGACGCGGGGGTGCCGGTGATCAC
VNG0330G	ppsA	Y	Phosphoenolpyruvate synthase	GGAGCGCGCGATCTACTACCGACAGGAACAGGGCTTCGATCACGACCGCGTGAACATCGCCGTCGTCGTCCAGCGCATGGTCGACGCGGAGAAATCCGGG
VNG0382G	aroE	Y	Shikimate 5-dehydrogenase	ACACCATCGACTTCTCCGGGGCCGCGCCCCGTGGATACAACACCGACGTTGCGGGCGTGAAGCGCGCGTTCGCCCACCACGACGTGTCGCTGTCGGGCGC
VNG0384G	trpE2	Y	Anthranilate synthase alpha chain	GCGCGTGGACGCGTACAGCGAGGTGTTGCACCTCGTCAGCGAAGTCACGGGCCGGCTCCGCGACTCGTGTTCGCTCCGTGACGCGATCGCCGCGGTCTTT
VNG0414G	purH	N	Phosphoribosylaminoimidazole-succinocarboxamide formyltransferase	GCGAATTCATGGATACTCGGTCGTGTGGAACCACAACGGCTTTGCGGGAGGCGGCGGGTGTAGTCAGTATGTCCACCATCGCTGGTCTGGCCAGCAACCG
VNG0415G	purB	N	Adenylosuccinate lyase	ACAGCGACCTCGGGTTCCTCGGTGACTCGCTCACCACCAGTCGCCTCCAGCGGGACCTCTCGGATTCGACGGTGAAACGCAACATCGGCGCGGCGTTCGC
VNG0442G	rspA	Y	Starvation sensing protein; putative gluconate dehydratase	TCGGGGCCGCCATCCCGAACGCGCTGGCCGTCGAGTACCACTCCTACGAACTGGGCTGGTGGAGCGATCTCGTCGCAGAGGACGTCATCGAGGACGGCTC
VNG0444G	dapA	N	Dihydrodipicolinate synthase; putative KDPG aldolase	GACGTTCCTGGCGGGCTCGGACTCCCTGCTTGCGCCGGGCTTGGACGTGGGCTGTGCGGGGCTGGTGTCGGCCGTCGCCAACGTCGCCCCGGAGCTGGTG
VNG0446G	gcd	N	Glucose dehydrogenase	GTTCCCGCCGCCGGCTGGACGTTCGAAGTCCCGGGCAGCGACCTCCACCGCAGCCTCGTCCTGGAGAACAAAGCGGTGGTCGGCAGCGTCAACTCCAACG
VNG0473G	porB	Y	pyruvate ferredoxin oxidoreductase, subunit beta	CCCGACGACACGTTCGTCGTCGCGGGCATCGGGTGCTCGGGGAAGATCGGCACGTACATGCGGTCGTACGCGCTCCACGGCGTGCACGGACGCGCGCTCC
VNG0541G	thrC2	Y	Threonine synthase	GGCCTCGATGCACACGTGTTCCTGCCGTCCCGCTCGGGGTTCACAACCAAGGCGATGGTGAACGTCCACGGCGGCGACATGAACGTCGTGCAGGGGCGCA
VNG0628G	gdhA1	Y	Glutamate dehydrogenase	CAGCGCGAGATGAACTGGATCAAAGACACCTACGAAACCCTCGAAGACACCACCGCGCCCGGTGTCATCACGGGGAAGGCGCTTGAGAACGGCGGCAGCG
VNG0632G	purK	Y	Phosphoribosylaminoimidazole carboxylase ATP binding subunit	ACTCGTCGACTTCGAGCGCGAACTCTCGGTCATCGCCGCCCGCGGCGACGCCGAGACGGCCACGTTCCCGGTCGCCGAAAACCTCCACGAGGCGGAGATC
VNG0633G	purE	Y	Phosphoribosylaminoimidazole carboxylase catalytic subunit	CAGCCGACCTCCCGAACATGACCGCGTCGCTCGCCTACCCCATTCCGGTCGTTGGGGTGCCCGTCCAGGAGAAATCCGTGCCATCAGTGATCGGCATGCC
VNG0648G	ndhG3	N	NADH dehydrogenase/oxidoreductase	CAACAGCCTCGTGACGGTGTTCATCAGCCTCGAACTCGCCAGCCTCCCGTCGTACGTGCTGGTGTCGTATCTGAAACGCGACCGCGGCAGCATCGAAGCC
VNG0683C	VNG0683C	Y	Fructose-bisphosphate aldolase, catalyzes 1,6 FBP <-> DHAP and G3P	GCCGCCCAGAAGGGCATCGCCGAAGCCTACTACCCCTCCTACAGCGACGACGTGAACCTCCTGGCGAAGCTCAACGGCACCTCGAACCTCTGGATGGGCG
VNG0684G	fbp	Y	Fructose-bisphosphatase	CCGCGCCCGACGGAAAGCTCCGCGCGCAGTTCGAGGCACTGCCGATCGCGTACATCGTCGAAACAGCCGGCGGCGCGTCCTCGGATGGCACCCAGTCGCT
VNG0715G	thiC	Y	Thiamine biosynthesis protein	GAGCGCGCACAGGCGTTCCACGACCAGACGCTGCCCGGTGACAACTACAAGGACGCCCGCTTCTGTTCGATGTGTGGCGTGGACTTCTGCTCGATGCGCA
VNG0771G	aldY2	Y	Aldehyde dehydrogenase (Retinol)	CACCGAGAAGGCGGACCTCGACATCGCCGTTCACGCCGCGGTCATGAGCTCGTTCAAGACGACCGGCCAGCGCTGTGTGTCCAGCGAGCGCCTCATCGTC
VNG0775G	acd2	N	Acyl-CoA dehydrogenase	GAGTACGCCACCGACCGCGAGCAGTTCGGCCAGCCGATCTCCCGGTTCGACGCCGTCCGCAACACGCTGGTCGACATGCACCGCAAGATCGAGCGGGCCC
VNG0864G	purL	N	Phosphoribosylformylglycinamidine synthase II	GGCGCTGTTCTCGGAATGCCCTGGTCGTGCGGTCGTCGAAACACGCGACGCCGACGCGCTCCAAGCGGCCCTTGATGTGCCCGTCGTGCGCCTCGGGTCG
VNG0867G	asnA	Y	Asparagine synthetase	CGACGGCTACAGCCGCCTCGTGGTCGGGCAGGGGGCCGACGAGCTGTTCGGTGGGTACGCGAAGGTCGCGAAAGCGCCGACCGACCCGCGCACCGACGCC
VNG0876G	purM	Y	phosphoribosyl-aminoimidazole synthetase	AGACAGTGGGGGACGCGCTGTTGGAGCCGACGCGCATCTACACCCATTTGCTCGATGCGTTCCGCGAGCACGGCGTCCACGCCGCCGCACACATCACCGG
VNG0901G	rbsA	Y	ABC transporter ATP-binding	CGGGACGCCATCGACGCGGGCATCGGGATGATCCACCAGCATTTCATGCTCGTGGACTCGATGACCGTCGCCGAGAACGTCGTCCTGGGCAACGAACCCC
VNG0937G	gap	Y	Glyceraldehyde-3-phosphate dehydrogenase	CCGGGTGCTCGCCCACGAATCCGTCCACGACGAGCTGGTGTCGCGCATCGACGACGCGATGGCCGAGTGGTCGATCGGCGACCTCTTCGATACGGACACC
VNG0940G	acs3	N	Acetyl-CoA synthetase	CGCCGCGTCGCCCGCGACATCGAGGGGGACGTCGTGATGAAGATCGTCAGCCCGGACATCCTCCACAAATCCGACATCGGCGGCGTGAAAGTCGGCGTCG
VNG0997G	acs2	N	Acetyl-CoA synthetase	CTCGCAGGCGGTCCTGGACATCAAGCCGTCTGACACCTACTTCTGCTCGGCGGACATCGGCTGGATCACCGGCCACTCCTACATCGTCTACGGGCCCCTG
VNG1081G	menD	Y	2-succinyl-6-hydroxy-2, 4-cyclohexadiene-1-carboxylate synthase	GCGCGCCCGACCCTGCGACGGTGTTCGTCTCGAACAGCATGCCGATCCGGGATTTCGACCGGTTCGCAGCGCCCCGTGGGGCCGACCTCGCGGTGCTCGG
VNG1083G	menF	Y	Isochorismate synthase	CACGACGGCCCCGACGCCGCACGCCCGCGACTGTTCGGCGGGTTCTCGTTTTTCGACACCCACACCGCCGCCGGCGTCTGGCAGGGGTTTCCGCCCGCAC
VNG1121G	aspC2	N	Aspartate aminotransferase	GCTCCTGACCGTGCTGTTGGCCACTGTCGACCCCGGCTCGGCGGTCGTTCTCAGTGACCCACATTACGCCTGCTACCCGAACTTCGTGCGGCTCGCCGAC
VNG1125G	korB	Y	Putative 2-ketoglutarate ferredoxin oxidoreductase (Beta)	ACCACTTCATGCACACCGCCCGGGAGAACCACGACATCACGTACATCGTGTTCAACAACGAAGTGTTCGGCCTGACGAAGGGCCAGACATCGCCGACGAG
VNG1128G	korA	Y	Putative 2-ketoglutarate ferredoxin oxidoreductase (Alpha)	GTACGGCGCGATCGACGCCGGCTGCCGGTTCATCTCCGGGTATCCGATGACGCCGTGGACGGACGCGTTCACGATCATGACCCAGCTGTTGCCCGACATG
VNG1131G	mrp	N	Medium Housekeeping	AGGACGACCCCGTGATCTGGCGCGGCCCCATGGTCCATAAGGTTCTCACGCAGCTCATCGAGGATGTCGAGTGGGGGTATCTGGACTACCTCGTCGTCGA
VNG1142G	eno	N	Enolase	GAGCGATACGACGGAGACGAGTACGTGTTCGGTGACGACCGCCGGTCGACGGCGGCACAGATCGAATACGTCGCAGGACTGGTTTCCGAGTACGACCTCG
VNG1204G	gdhA2	Y	Glutamate dehydrogenase	ACGTGGCGATCCAGGGCTTCGGAAACGTCGGCAGCGTCACGGCCGATCTGCTCTCCGAGCGCGGCGCGAACATCGTCGCCGTCTCGGACGTGACCGGCGC
VNG1216G	pgk	Y	Phosphoglycerate kinase	TCGCCGACAACGTACTCGTGACCGGCGTGGTGGCGAACGTCTTCCTGGCGGCCACCGGTGTCGATCTCGGCCGGGCGTCGACCGACTTCATCCACGAGCG
VNG1230G	aroC	Y	Chorismate synthase	AGAACAAGGACGCCGAGTCCGGGAAGTACGAACCGTTCGTGACCGCACCCCGCCCGTCCCACGGCGACTACACGTACTCCGCGAAGTTCGGGACGCGAAA
VNG1232G	psc	Y	Probable 3-phosphoshikimate 1-carboxyvinyltransferase	ACGGCCAGGCACCGCTCGTCGTTGACGGCCCGGTTTCCGGCGGCAGCGTGGCGCTACCCGGTGATGTCTCCTCGCAGTTCGTCACCGCGCTGCTGATGGC
VNG1245C	VNG1245C	N	archaeal-specific shikimate kinase; homoserine kinase	TCGCGGCGGCCGGCGACTACGGCACCGCGATGACGGTCAACGGTCTGGCGTTCTGTGCCGCCCTCGACTTCCCGACCGCGCCCGCGGTCACGGCGCTCCC
VNG1305G	purD	N	Phosphoribosylglycinamide synthetase	GCGTTCGGCCCCACACAGGCCGACGCCCGCATCGAGACGGACAAACAGTTCCAGCGGGAGTTCATGGCCGCCAACGACGTCCCCGGGCAGGCCGACTTCG
VNG1306G	sdhA	Y	Succinate dehydrogenase subunit A	TCGCCGACAAGTCGCGGACGTTCAACACGGACCTGCAACACACGATCGAGACGCGCAACCTCCTGGACGTCGCGGAGATGATCACCATCGGGGCGTTGGC
VNG1308G	sdhB	Y	Succinate dehydrogenase subunit B	GCGTGCATGTCCTCGTGCAACATCGCCGCCGGGGACAACAAGTATCTCGGCCCGGCAGCAATCAATAAGGCCTACCGGTTCTATATGGACGACCGTGAGG
VNG1356G	fumC	N	Fumarate hydratase	GCACGACGACCAGTTCCCGGTCGACGTCTTCCAGACCGGGTCCGGGACGTCCTCGAACATGAACGCCAACGAGGTCATCGCGAACCGCGCCGCGGAGCTC
VNG1367G	srp19	N	Low Housekeeping	CGCCGCGACGGCCGCCGCGTCCCCATGGAGCTTGCCGTCGAGGAGCCGTCCATCGACGAGATCGCGACCGCCGTCCAGCAGGTCGGCTACGACGCCGTCG
VNG1408G	ush	Y	5'-nucleotidase/2',3'-cyclic phosphodiesterase;\UDP-sugar hydrolase	GGCGACGCCGCGGTGTCGTTCGCCATGCCGTCGACCAACGCGACCGTCGACACGCAGGCGTTTTACGCGCTGAACGCGGTCGGCGAGCGGGTGAACGCCA
VNG1414G	glyA	N	Serine hydroxymethyltransferase	GCGTCGCGGATTTCGTCACCGGATCGACGCACAAGACCATCCGGGCGGGCCGCGGCGGGATCGTGATGTGCGACGAGGCGTTCGCCGACGACATCGATTC
VNG1451C	TrmB	Y	putative sugar-specific transcription regulator	CCGCGACGACTCCGACCGCTACGGCGTGATCTTCGATCAGTCCGCGCTGGGGTTCCTGGTGTCGGGCTTCTTCGACACGGTGTTGTGGTCGACGGCCACC
VNG1493G	purF	N	Glutamine phosphoribosylpyrophosphate amidotransferase	CCGCGACACCACTGCCCACTGCTTTTTCGAGTACGTGTATTTCGCGCGCCCGGATTCGGTCATCGACGACGAACTCGTCTACGAGGTCCGGCGCAACCTC
VNG1540G	ywfD	N	Glucose 1-dehydrogenase	GCGAAGGCCGGCGTCCGCCTGCTCACCGAAACCATCGCCGCCGAGAACCACGGCGCGGTGCGCGCCAACGCCGTCATGCCGTCGGTCATCGACACGCCCG
VNG1541G	sucC	Y	Succinyl-CoA synthetase beta chain	GTCGATTCTCGGCATGGACCTCAAAGGCTACACGGTTGATCGCGTTCTCGTCGAGGAGGCCGTCGACTTCACCAACGAGTTGTACGTCGGCGTGACCATG
VNG1550G	cbiT	N	Putative precorrin 8-w decarboxylase (AdoMet methyltransferase).	CGGGACCGACGAAACCGGAAGTCCGAGCGGTCGTTCGGTCGAAGCTCGCACTCACCGACGACGACCACTTCGTCGAGGTGGGCTCCTGTACGGGCGCCGT
VNG1551G	cbiL	Y	Precorrin-2 C20 methyltransferase\nsynthesis of Cobalamin precursors	GTGCCCGCGACGGCGACGTGGCGTTCGCGACCCTCGGCGACCCCAACGTCTACTCCACGTTCGGCCACCTCCGGCGAACCCTCGACGCGTTCCACCCGGA
VNG1553G	cbiF	Y	Precorrin 4-methyltransferase\Cobalamin biosynthesis; CbiF	CGAGGACGACCACATCGCGGAGTTCGTGGAGATGGGCGACGTGACGACCTGTATCTACCTCGGCACGCACGCCATCCCGGACGTCATGGAGCGCCTGCTG
VNG1554G	cbiG	Y	Cobalamin biosynthesis	GCTGGCATCGGGGATCGCTACGACTCCATCGACATCCTCGACTACCACGGCGACGTGTTCGCCGAGCATTGGGGGGAGTACGACTGCTTCGTGGGCCTGA
VNG1555G	cbiH1	Y	precorrin-3B C17-methyltransferase\Cobalamin biosynthesis	ACCCCAACGTCTACGGGAAATCCGATCTGGTCTACCTGATGGCCGAGGAGGAGGCCGCGTACGACGTGCCCATCGAGATCGTGCCCGGCGTGACGGCGGC
VNG1566G	cobN	Y	Cobalamin biosynthesis protein\putative chelatase	GAACATGAACCTTCTCGTGGTCGACATCGACACCATCGGTGACGCCCGCGCGAAGTCGGGCGCACACGACGACCTGCGTGCGGTGTTGGCGTTCATCTGC
VNG1567G	cbiC	N	Precorrin isomerase	CGACGACGAACAGGACTTCGAGTCGTACGCGGACCTCGGCGCGACCACGGAGAAGGCCTTAGACATCGCGGAGACGAGCATGGATCGGGTGCGCGAGCTG
VNG1568G	cbiJ	N	Precorrin-3 methylase	CGACGGCGCACGCGGGACGGCGGTGTTGATGGGTGACCCGAACCACTCGGGCTACCAGTTCCTGGGGAAAGTCGAGCGCGCGGTGGGCGAGCCCGTGCGG
VNG1574G	cobA	Y	Cobalamin adenosyltransferase	GTGGACGGAGCGGTGCCCCTCGACGCCGACCCCACCGAGGGCGTGCATTTGCTCGTGCTGGACGAGGTGTTGTACGCCGCCAACCGCGGGCTGGTCGACC
VNG1576G	cbiP	Y	Cobyric acid synthase	GACGGCGTTGGCGTGCTCCCCGTGGAGACCGCCTTTCAGCCGGACAAGCGCGTCGAGGCGGTCACCCGAGAGCTCGCCGACTGTGGGGCGCTCGGCGGCG
VNG1615G	mvaB	N	3-hydroxy-3-methylglutaryl-coenzyme A synthase	ACGGAGTCCGCGTTCGACAACTCCAAGCCGGTGTCGACGTACATCGCGGGCTGCCTCGAACAGGTGTACGACGGCGACTTCCATCACGCCAACAAGGGCG
VNG1624G	mdh	Y	malic enzyme (type III)	CCCGTCATGGAGGGGAAAGGCGTGCTGTTCAAGCGGTTTGCGGACATCGACGTGTTCGACATCGAGTTGGATCAGGCGACCGCCGACGAGCTGGTTGCCA
VNG1670C	VNG1670C	N	High Housekeeping	GACGGGGACGTGGCCGCGACGTTCGATCCCGGCGCTGTCGAGATCCCCGAGGGGTTCGTGCCGGACGCGTCGTTGTTCCAGGAGCGGTCGGGTTTCGAGC
VNG1775C	VNG1775C	Y	Siroheme Biosynthesis Protein, Dehydrogenase and Ferrochelatase.	GGGGCCGGCGGGATGGCGGTGTTGACCGGGCGCATCCGGGACGACCTTCGGTCGACAGGGTTATCACCCGCTGAGCGACGGGACGCAGTGCGCGCCGTCG
VNG1814G	carB	N	Carbamoyl-phosphate synthase large chain	GCGAAGTGTACGTCCTCGAAGCGAACCCGCGGAGCTCGCGCACCGTTCCGTTCGTCTCGAAGGCGACCGGCGTCCCGATCGCGAAGCTCGCGGCGAAGGT
VNG1815G	carA	N	Carbamoyl-phosphate synthase small chain	ACTCCGGGCGCGTCGTCATGACCACACAGAACCACGGCTATACCGTCGCCGACCCCGGCGACCTCACCGTCACGCAAGTCAACGTCAACGACGGCACGCC
VNG1873G	icd	N	Isocitrate dehydrogenase, NADP"	GTGGGAGGCCGGCACCGACGAGGCGGAGCAGGTGCGTTCGTTCGTCGAGGACGAGATGGACTTCGACGACGTGATGCACGACGGCGACATCGGGATCGGC
VNG1875G	mvaA	N	3-hydroxy-3-methyl-glutaryl-CoA reductase	GGTCGTCGAGGGCGCAAACGCAATCACGACCGTCGAAGCCCGCGACGACGCCCTCTACGCGTCGGTGAACCTGGCGAGCCTCGAAGTCGGCACCGTCGGC
VNG1887G	gpm	Y	Phosphoglycerate mutase	CCTCTGCGGGAACGACGCCATCTCCGGCGCACTCGACCACGTCGCCGACACCGGCGGCACGCTGCACGTCATGGGTCTGGTCTCGGACGGCGGCGTCCAC
VNG1939G	purC	Y	Putative phosphoribosylaminoimidazole-succinocarboxamide synthase	GTCGCCGGGACGTTCGACGAGAACCGCTTCCGGTTCGACGGCCGAGAGGTCTCCAAGGAGGCGGTGCGGCAGTTCTACAAGCGCTCGGACCCCGAGTGGG
VNG1945G	purL2	Y	Phosphoribosylformylglycinamidine synthase I	GACCTCGTGGCCGACGACCGCGTGCTCTTCCGGTACTGCAACGCCGACGGCGAGGTCACCGAGGCGGCGAACCCGAACGGATCGACGGGCGCCGTTGCCG
VNG1946G	purU	N	Formyltetrahydrofolate deformylase	CCGACCTCGTGGTGCTTGCGCGATACATGCGCATCCTCAGCCCGGACGTGGTGTTCCGGTACGCGGGCCACATCGTGAACGTCCATCCAAGCCTGCTGCC
VNG1967G	glpK	Y	Glycerol kinase	ATCGACCAAGGGACGACAGGCACGCGGTTCATCGTATTCGACCAACACGGCGACGTGGTCGCGAACACCTACGAGAAACACGAACAGCACTACCCCGAAC
VNG1969G	gpdA2	N	Glycerol-3-phosphate dehydrogenase chain A	CGCCTCGGTGAGATGGCGGGCGTTGACGTCGAGGTCCGTCCGTCGAAGGGCGTGATGACCGTGATGAACACGCGACAGGTCGACACCGTGGTCAACCGGT
VNG1971G	gpdB	N	anaerobic glycerol-3-phosphate dehydrogenase chain B	GACGCTGCCGGATTTCAACGCGGACCACGCGGCCGCCCACCTCGAATCGGCGGGCGTCCCCTTCGACGTGCGCGGTGTGACCGTGCCGTTCCCGGGCGAC
VNG1972G	gpdC	N	Glycerol-3-phosphate dehydrogenase chain C	CGAGGTCGGGCAGGCGATGGTGCGCGTCTACGAGCATTTCGGCTACGAGATCGTCGTCCCCAAACAGGGCTGTTCGGGCACCCCGATGTTCGCCAACGGC
VNG1992G	pgi	N	Probable glucose-6-phosphate isomerase	GCGGGACAAACTCGTGACCATGCTTCGGCCCGCGTCGCGGCCCGACTGTGCGATTCCGGAGGCGGAACTGGCTGACATCGACTATCTCACCGGCGGCGAC
VNG2093G	glnA	N	Glutamine synthetase	ACTGGACGACATCGAGGCGCAGGGCATTGACTTCCTCCGCCTCCAGTTCACCGACATCCTCGGCACAGTCAAAAACGTCTCCATTCCGGCCCACCAGGCC
VNG2102G	citZ	N	Citrate synthase	CCGGCGACACCAAATGGTACGAGATGAGCGTCGCCATCGAGGATTACATGGCTGATGAGAAGGGCCTCGCGCCGAACGTTGATTTCTACTCGGCGTCGAC
VNG2123G	nhaC2	Y	Na+/H+ antiporter	CCTGGGGGCGCTCACGCCCGCGGTCTTCCTCCCGGTGACGGCGATCCTCGCCGCCGTCGTCGCGTTCGCCATCGGCTCCTCGTGGACCACCGTGGGCACG
VNG2203G	prsA	N	Ribose phosphate pyrophosphokinase	CCGATCACTTCCAGAAGGTCAGACACTCCGGCAGCGATGTCACCGTCGAACCCAGTGAGATCCAGACCGCCGGCCGCGACGTCGTCGTCACCGACGACAT
VNG2272G	rpi	N	Ribose 5-phosphate isomerase	CACACGCGCGAGAAATACGTGGCGGCCAGCGCCGACCGCTTCGTGGTGGTCGCCGATCCGTCCAAGGAGAGCGACGTGGTGGACGTGCCGGTGCCGGTGG
VNG2367G	mdhA	N	Malate dehydrogenase	GGACATCGGCTCGTCGCTGGCCGAGCACAACGACGACTTCGTGACCGTCACCACGTCGAACCCCGTTGACCTCCTGAACCGCCACCTCTACGAGAGCGGC
VNG2371C	purO	N	IMP cyclohydrolase, This enzyme is involved in purine metabolism.	ACGGCAGCCACGTCGACCCGATCACGGAGAAAGTCGAGCGCGGATACCCGCCCCGGGACGCGCTCACGGAGGCGTTGCTGGCCATGGACTACGAGAAAGA
VNG2422G	glcD	Y	Glycolate oxidase subunit	CGAGTTCGACGCCGGGTTCGATCCCGCACTGAACTGGGACACCGAGAACGGATTCCGGGGCATGACCGAGCTCTGTCACGGCTGTGCCGGGTGCACCGGC
VNG2423G	serB	Y	Phosphoserine phosphatase	CGAAATACTGCCGGATGTGGGGTGTTTATGCTGGCCGCAGGGCAACTCCGGGCATGACACTGGTGGCGTTCGACTTCGACGGCACGCTGGCCGAGTCGGA
VNG2424G	serA1	N	Phosphoglycerate dehydrogenase	TCATCGCGGGGGCCGCCCTCGACGTGTTCCGCACGGAGCCGCTCCCGGCGGCGTCCCCGCTCCACGACGCCGACAGCATCATCACCACGCCACACCTGGG
VNG2436G	argH	N	Argininosuccinate lyase	GGTGGTGCGCCGCGACCGGTTCAGCGGCGGCCCCGCGCGCTCGTTCCTCTCGTCGATGGACGGCGACGGCCGCATCTTCGAGGCGGACCTCGCGGTGGAC
VNG2437G	argG	N	Argininosuccinate synthetase	CCGTCGCGCTCGCCTTCTCGGGCGGGCTCGACACGACAGTCTGTGTCCCGCTGTTGAAAGAGGAGTACGGCTACGACGACGTGATCGGCGTCACCGTCGA
VNG2553G	yqeC	N	6-phosphogluconate dehydrogenase	CCGGCAGGCGCCGGCCACTACGTCAAAATGGTGCACAACGGCGTCGAGTACGCGCTCATGCAGACCTACGGCGAGGGGTTCGAGTTGCTCCACGAGGGGC
VNG2574G	can	N	Aconitase	CCCGAGTGGGCCACCGCCAAAGACGTCATCCTCGAGCTCCTGCGCCGCCTCTCCGTGAAGGGTGGCGTCGGCAAGGTGCTCGAGTACACCGGGCCTGGCG
VNG2606G	thiD	N	Hydroxymethylpyrimidine phosphate kinase+D89	GGATCACGGCCGTCCGGGACGTGGTTGCGATGCTCGAAGCCGAGTGGCCGCCTGCCCTGGTGCCGGAAGTCGGCATGAACGTCGCGGTTGCACCTCCGGC
VNG2616G	cxp	Y	Probable carboxypeptidase	GCCGCCAACGAGATCTTCGAGGACAACCTCATCCGCGTCGAGGCGGACGAACTCACCTACCACATGCATATCGTGGTGCGCTTCGAGATCGAGCGCGAAC
VNG2629G	glcK	N	Glucose kinase/ROK family protein/putative transcriptional regulator.	CACAACGACACGGTCGCCGGCGTCATCGGGGAGCGGTTCTACGCCGACCGCACGCCGGACGACATGGCGTATCTCACGATCTCCTCGGGGATCGGCGCGG
