# Supplementary material for: Protein–DNA binding dynamics predict transcriptional response to nutrients in archaea
Source: Nucleic Acids Res. 2013 Jul 26;41(18):8546–58. doi: 10.1093/nar/gkt659 (PMC3794607; doi:10.1093/nar/gkt659)
Supplement: Supplementary Data [file supp_gkt659_nar-01494-h-2013-File006.xlsx]

## Sheet: Raw Data
Assay number	1	2	3	4	5	6	7	8	9	10	11	12	13	14	15	16	17	18	19	20	21	22	23	24	25	26	27	28	29	30	31	32	33	34	35	36	37	38	39	40	41	42	43	44	45	46	47	48
Cartridge ID	Schmid 1	Schmid 1	Schmid 1	Schmid 1	Schmid 1	Schmid 1	Schmid 1	Schmid 1	Schmid 1	Schmid 1	Schmid 1	Schmid 1	Schmid 2	Schmid 2	Schmid 2	Schmid 2	Schmid 2	Schmid 2	Schmid 2	Schmid 2	Schmid 2	Schmid 2	Schmid 2	Schmid 2	Schmid 3	Schmid 3	Schmid 3	Schmid 3	Schmid 3	Schmid 3	Schmid 3	Schmid 3	Schmid 3	Schmid 3	Schmid 3	Schmid 3	Schmid 4	Schmid 4	Schmid 4	Schmid 4	Schmid 4	Schmid 4	Schmid 4	Schmid 4	Schmid 4	Schmid 4	Schmid 4	Schmid 4
Owner	RLH	RLH	RLH	RLH	RLH	RLH	RLH	RLH	RLH	RLH	RLH	RLH	RLH	RLH	RLH	RLH	RLH	RLH	RLH	RLH	RLH	RLH	RLH	RLH	RLH	RLH	RLH	RLH	RLH	RLH	RLH	RLH	RLH	RLH	RLH	RLH	RLH	RLH	RLH	RLH	RLH	RLH	RLH	RLH	RLH	RLH	RLH	RLH
Sample ID	ura3 (2+) t=-240 10ng	ura3 (2+) t=-240 100ng	ura3 (2+) t=-240 1000ng	ura3 (2+) t=360 10ng	ura3 (2+) t=360 100ng	ura3 (2+) t=360 1000ng	trmB (3+) t=-60 10ng	trmB (3+) t=-60 100ng	trmB (3+) t=-60 1000ng	trmB (3+) t=360 10ng	trmB (3+) t=360 100ng	trmB (3+) t=360 1000ng	trmB (3+) t=-60	trmB (3+) t=0	trmB (3+) t=5	trmB (3+) t=10	trmB (3+) t=20	trmB (3+) t=45	trmB (3+) t=90	trmB (3+) t=180	trmB (3+) t=360	trmB (3-) t=-240	trmB (3-) t=-60	trmB (3-) t=0	trmB (2+) t=5	trmB (2+) t=10	trmB (2+) t=20	trmB (2+) t=45	trmB (2+) t=90	trmB (2+) t=180	ura3 (1+) t=-240	ura3 (1+) t=-60	ura3 (1+) t=0	ura3 (1+) t=5	ura3 (1+) t=10	ura3 (1+) t=20	ura3 (1+) t=45	ura3 (1+) t=90	ura3 (1+) t=180	ura3 (1+) t=360	ura3 (2+) t=-60	ura3 (2+) t=0	ura3 (2+) t=5	ura3 (2+) t=10	ura3 (2+) t=20	ura3 (2+) t=45	ura3 (2+) t=90	ura3 (2+) t=180
Input	10ng	100ng	1000ng	10ng	100ng	1000ng	10ng	100ng	1000ng	10ng	100ng	1000ng	100ng	100ng	100ng	100ng	100ng	100ng	100ng	100ng	100ng	100ng	100ng	100ng	100ng	100ng	100ng	100ng	100ng	100ng	100ng	100ng	100ng	100ng	100ng	100ng	100ng	100ng	100ng	100ng	100ng	100ng	100ng	100ng	100ng	100ng	100ng	100ng
Reporter Density	0.14	0.75	2.36	0.1	0.25	0.96	0.14	0.74	2.62	0.13	0.59	1.86	0.71	0.82	0.76	0.83	0.91	0.89	1.09	1	1.08	0.95	0.95	0.69	0.43	0.76	0.77	1.04	0.73	0.7	0.65	0.77	0.77	0.73	0.59	0.4	0.5	0.63	0.71	0.77	0.54	0.61	0.7	0.32	0.6	0.52	0.44	0.31
Reporter Counts
Gene Name
POS_A(128)	18618	15772	2813	23879	15976	5243	22236	15325	2731	21611	13671	3089	14640	14918	14439	14915	12649	12355	12223	12389	12057	12974	14060	12998	8735	12547	12209	12709	11405	11854	10845	12697	12244	15515	11951	10999	9740	14307	11319	13411	11368	11540	11154	16248	14793	14646	11811	10265
POS_B(32)	4762	4987	965	6284	5048	1829	5766	4695	946	5716	4390	1362	4218	4279	4366	4581	3852	3777	3863	3665	3840	3858	4358	3913	2486	3821	3630	3931	3535	3765	3312	3937	3967	4865	3690	3536	2602	4070	3470	3958	3376	3463	3429	4718	4561	4364	3656	2911
POS_C(8)	1231	1264	385	1573	1279	729	1417	1239	361	1434	1210	491	1082	1127	1166	1112	947	1012	1025	1048	1093	1066	1145	977	732	1019	1058	1023	936	955	941	1039	1038	1293	953	902	647	1005	820	973	822	891	866	1184	1163	1071	855	749
POS_D(2)	368	394	140	514	382	241	423	376	113	422	329	159	312	334	333	316	286	298	278	312	288	316	320	283	178	271	294	275	270	238	261	283	258	346	307	253	181	307	246	299	244	242	250	325	326	345	246	231
POS_E(0.5)	74	84	30	126	88	39	85	85	32	91	74	31	80	82	68	74	76	63	63	66	83	60	79	72	36	67	59	72	67	70	49	68	69	76	58	48	50	84	69	82	65	68	60	72	84	77	51	55
POS_F(0.125)	27	38	21	45	41	16	47	45	16	63	41	22	29	35	34	27	19	22	19	33	31	25	31	35	17	28	18	38	24	35	27	22	42	36	30	23	21	35	31	27	20	27	21	28	30	33	23	23
NEG_A(0)	3	17	19	7	9	3	9	8	12	15	8	9	13	14	5	15	11	10	10	5	14	7	19	13	5	11	8	7	9	5	4	5	10	5	8	6	4	9	1	7	11	7	7	12	8	12	3	4
NEG_B(0)	4	24	20	10	5	19	9	11	31	7	18	28	17	16	13	19	12	13	23	17	17	15	17	15	7	12	12	15	13	11	7	12	7	17	13	10	10	15	17	15	13	9	11	13	9	12	7	8
NEG_C(0)	3	19	22	6	11	12	4	13	20	4	11	40	12	11	12	11	11	6	12	17	23	10	10	8	7	10	13	9	9	13	8	12	10	9	8	4	9	9	5	8	11	4	6	4	4	7	4	5
NEG_D(0)	6	11	37	7	7	14	11	15	24	2	12	42	4	7	7	8	11	9	14	9	10	11	11	9	2	9	9	11	4	4	5	4	15	7	5	7	7	6	6	7	6	2	4	5	5	4	2	4
NEG_E(0)	10	16	19	7	10	5	5	13	10	8	13	15	18	14	12	9	14	8	13	16	19	18	11	13	5	12	11	7	11	9	7	9	9	7	14	6	6	11	5	6	9	17	13	8	11	12	6	7
NEG_F(0)	11	82	70	15	26	68	11	98	81	14	33	44	79	81	82	83	86	55	49	41	42	74	90	68	40	53	70	64	27	34	29	30	32	32	34	19	28	39	42	41	52	68	77	41	57	44	47	45
NEG_G(0)	18	19	7	23	16	7	20	17	7	23	19	7	14	13	14	12	15	13	14	19	9	15	18	9	9	17	13	11	15	14	12	16	18	18	11	15	9	14	23	14	13	9	13	20	18	13	17	11
NEG_H(0)	6	13	13	11	3	4	6	13	8	7	11	9	8	8	6	5	10	2	3	6	13	6	9	4	4	3	7	2	3	8	5	6	3	8	7	1	2	2	3	7	6	3	6	5	3	7	3	2
acd2	373	3303	5455	103	809	2727	258	2145	3704	240	1645	3085	2639	3051	2936	2988	3521	3238	2476	2143	2955	2842	2806	2587	1756	2816	3023	3902	2273	1683	3436	3834	4192	4635	3562	2982	3977	4873	4264	2964	2262	2292	2746	1502	2136	2175	1512	1009
acs2	227	1712	2865	109	777	2328	399	3099	4878	232	1298	2546	3713	4312	3757	3657	4041	1656	607	575	2025	2222	3985	3411	2288	3364	3518	1824	458	437	1512	1576	1559	1469	1216	653	1084	1041	785	600	1387	1447	1603	735	1427	1168	971	696
acs3	1416	12873	33714	670	6411	33461	952	8400	20977	1624	12592	39918	8638	9920	8394	8026	9415	9660	12220	12916	21416	10670	10421	8194	5059	7815	7596	9805	7871	9494	12699	14194	14460	12198	10889	5102	12405	12881	12987	12523	13182	15675	19302	6105	17020	15779	11946	7167
aldY2	1403	12319	18296	711	5768	16332	2202	18881	26939	1231	9093	15320	21055	22888	21532	20536	21957	17553	18298	15464	16160	22968	24158	19832	13378	19866	19422	19739	15296	10903	11440	11916	13118	13925	10597	7475	9606	12259	12691	9825	12242	14474	16534	8063	13566	11899	9523	7094
argG	2373	23396	43859	2102	19581	69730	8644	78824	132859	1808	14093	37082	38078	46039	41018	37082	32967	21865	14685	10210	16119	69694	65246	39807	43226	61314	52180	39908	20210	9899	75739	107845	66263	60612	48170	27416	37459	42945	61168	72882	34930	39133	47145	20942	35889	32803	33443	32149
argH	40	295	417	43	227	626	120	902	1312	27	176	313	578	669	629	544	549	327	218	177	286	1031	961	557	599	902	794	556	279	163	1044	1643	843	782	710	333	706	784	1024	1371	608	627	755	292	609	477	534	540
aroC	107	1056	1899	87	799	2904	135	1138	2019	150	1146	2594	1141	1318	1197	1197	1278	1049	1202	1343	1908	1279	1557	1162	706	1078	1114	1132	889	1164	932	1016	1030	1239	895	850	772	1100	1119	1100	1047	1328	1586	1130	1582	1477	1163	933
aroE	50	629	1018	54	546	1747	109	745	1136	70	556	1141	754	879	774	825	994	824	752	723	817	767	921	726	453	778	851	965	624	536	760	865	961	1039	843	894	884	1185	993	902	695	874	1041	697	1070	1081	804	577
asnA	85	730	856	36	279	697	108	775	870	114	766	1168	874	919	941	933	1137	1221	1536	1501	1378	1056	1004	826	538	859	925	1173	1078	1151	523	437	487	602	459	401	539	650	692	764	548	630	804	427	660	524	406	333
aspC2	82	698	1063	16	68	196	63	435	703	46	217	410	375	439	364	400	486	314	248	221	372	613	427	351	336	524	501	410	231	157	494	561	489	474	379	349	455	367	287	244	343	278	412	191	296	233	151	124
can	2511	20506	19184	1051	8144	15305	2413	19515	17996	2726	18218	17229	24399	23701	23042	22557	23571	22435	30349	29099	30160	23965	25443	20482	13839	21290	20820	23887	21834	22556	10813	10251	10956	13139	9601	9948	10421	12836	12491	10566	16602	20068	22542	14971	20739	19142	15247	11177
carA	5198	51761	89963	173	1427	5295	6310	55952	96163	13949	99625	191585	36833	45934	45869	49420	83278	97887	150537	158914	155303	87406	57825	40645	31189	52819	72884	112955	115376	124212	40754	46546	38318	36080	34120	19370	39027	32357	29384	30503	10830	6134	8217	3566	8024	5366	2915	1670
carB	264	2339	2578	16	135	210	517	4393	4767	563	3884	4487	3386	3588	3802	3810	5786	5731	7068	6963	6624	7099	4937	3779	3237	4655	5734	7853	6215	6457	2893	3029	2762	2743	2420	1661	2901	2704	2156	2050	798	632	695	335	715	489	250	168
cbiC	497	4448	10218	191	1483	6574	193	1547	3378	341	2337	5743	2166	2991	2338	2152	2633	2277	2447	2437	4768	1380	2163	2065	1102	1543	1720	1756	1274	1599	4575	5273	5211	4597	3921	2146	4175	4129	4205	3819	4418	5143	6699	2395	5582	4904	2902	1836
cbiF	723	6926	12491	96	875	3312	192	1657	3028	380	2597	5119	1988	2839	2215	2284	2977	2934	4364	4430	6255	1726	2107	2015	1224	1890	2051	2496	2272	2506	6775	7519	7726	6025	6048	1936	6949	6004	6218	5621	4771	4920	6466	1951	5632	4579	2775	1513
cbiG	1115	10833	27261	153	1438	6778	327	2705	6747	650	4569	12249	2915	4252	3518	3608	4650	4469	7014	7196	10349	2748	3284	3235	1821	2879	3171	3983	3883	4125	10457	11643	11800	9129	9354	2704	9811	8607	9095	7984	6773	7284	9284	2581	8032	6785	4115	2200
cbiJ	484	3958	6442	186	1533	5229	203	1608	2476	315	2140	3910	2005	2823	2156	2102	2452	2161	2133	2377	4174	1496	2069	1966	1069	1658	1684	1772	1323	1457	4014	4861	4601	4324	3510	2401	3906	4082	3936	3996	4360	5186	6414	2789	5825	5291	3303	1924
cbiL	303	2769	5959	52	398	1606	74	683	1393	144	977	2311	834	1250	927	969	1282	1250	1835	1918	2609	697	874	862	508	836	906	1029	985	1095	2777	3187	3176	3015	2687	1204	3059	2987	2977	2744	2142	2348	3043	1125	2594	2087	1318	716
cbiP	12	122	164	5	41	91	31	179	225	32	175	234	184	235	180	173	198	161	236	224	255	198	219	173	126	185	194	170	140	151	117	150	132	77	103	46	130	120	106	133	116	141	156	51	104	102	98	51
cbiT	318	2858	5188	51	416	1412	89	667	1133	137	1052	2447	750	1033	900	952	1135	1158	1627	1692	2379	607	817	745	466	693	853	958	863	956	2677	2741	2884	2864	2479	1468	2417	2408	2479	2112	1798	2005	2419	1063	2230	1706	1051	528
citZ	318	3069	4333	89	779	2021	406	3349	4444	296	2220	3539	3953	4307	4043	3835	4264	3800	3784	3461	4114	4325	4502	3751	2383	3645	3606	4118	2994	2618	2303	2460	2854	3140	2217	1860	1749	2251	2472	1854	1947	2090	2317	1374	1841	1595	1220	966
cobH	226	2138	4193	50	296	1109	95	780	1391	209	1477	3158	755	1014	909	912	1124	1199	1968	2146	2789	955	968	767	448	777	856	1054	1142	1466	1946	2238	2341	1780	1674	601	1994	1946	1943	2039	1651	1663	2032	651	1941	1569	968	525
cobI	43	272	458	22	91	226	60	441	558	73	457	746	498	641	510	488	564	485	638	608	767	578	567	443	385	440	447	439	386	514	339	420	408	308	282	131	456	376	328	372	365	337	454	136	340	292	217	132
cobN	285	2672	4051	111	980	3046	124	951	1442	208	1354	1971	1509	2008	1489	1477	1679	1417	1622	1563	2938	851	1462	1404	692	1044	1094	1076	759	914	2728	3033	3304	2817	2421	1270	3055	3050	2884	3039	3139	3920	4485	1776	4051	3546	2262	1405
cxp	948	8722	13001	1030	8029	23561	629	5250	8152	715	5114	9877	5467	6404	6185	6027	6936	6752	5284	4397	8449	5498	6063	5344	3382	5309	5610	7182	4466	3430	9917	11630	13313	14235	10879	9223	10297	13676	12111	10200	8343	10531	11862	6985	11010	11296	10741	8012
dapA	55	257	294	23	104	180	65	330	360	67	306	436	336	424	399	378	430	387	482	425	455	445	427	333	244	329	346	427	325	349	208	216	202	232	193	157	232	273	242	209	318	294	352	238	309	258	177	131
eno	1319	11996	17071	50	400	1045	1434	12067	16987	2738	19087	28253	12829	13766	12928	12499	15013	20134	42396	37122	30866	20837	14943	12078	8994	13167	13719	23340	36706	33334	5634	6416	6947	6682	5266	3168	5676	6996	9758	9277	6218	4435	4674	1949	3739	2657	1478	801
fbp	353	3214	4073	60	369	990	182	1795	2182	206	1391	1995	2331	2462	2190	2074	2105	1566	2180	2472	2894	2271	2572	1957	1472	1893	1771	1661	1291	1692	2744	2959	2730	2295	1457	668	1083	1116	1094	1211	3461	3790	4462	1441	1967	1442	941	602
fumC	121	1137	1766	65	548	1698	137	1233	1715	121	934	1619	1423	1553	1522	1369	1636	1647	2236	2012	1829	1773	1662	1401	783	1258	1326	1778	1510	1379	1010	1063	1292	1346	940	959	1039	1302	1507	1346	975	1184	1198	770	995	900	777	673
gap	9	86	169	270	3676	9298	508	6160	6980	570	4962	6484	7527	7475	7397	7020	7811	7559	8873	8534	9226	7617	8273	6554	4733	7440	7504	8391	6636	6983	67	86	107	4575	4632	5501	6164	8037	8078	7678	76	80	3810	4370	6926	6565	5794	4819
gapB	1358	14113	43655	296	2522	15251	455	4139	12472	502	3793	11992	4339	5121	4706	4329	5095	4882	5334	5354	6310	5144	5403	4453	2563	3916	4216	5216	3953	4023	13993	14914	16281	10274	5357	3998	4621	6311	6635	5269	9916	10180	8589	3219	4159	4032	3317	2542
gcd	15	102	163	9	78	134	20	106	140	10	93	145	117	134	131	122	142	125	133	146	184	133	139	90	52	114	121	133	99	119	119	127	114	136	91	66	134	153	157	135	134	110	130	78	159	123	99	89
gdhA1	263	2654	5243	28	272	940	556	5209	10151	303	2478	5908	5394	6758	6328	5848	6292	3157	2194	2268	4559	5016	7220	6286	3216	4907	5103	3493	1510	1697	1797	1700	1874	2074	1550	1250	929	1197	1297	892	1364	1257	1390	819	972	805	504	342
gdhA2	14	69	102	10	26	69	7	76	86	10	83	130	79	80	63	64	72	79	139	125	134	91	90	57	40	70	61	108	101	98	50	82	76	62	57	43	53	67	86	56	33	44	46	27	46	51	42	30
gdhB	9664	93653	117209	4175	36431	104148	12534	105830	122368	5069	37455	60923	106522	121631	105981	101502	111289	81093	49983	47187	59287	111130	130242	99913	67080	103227	104422	101543	43475	43715	33099	39297	38656	37103	29351	20004	29334	35113	44824	58353	85602	87019	105838	44173	84286	75483	60472	43965
glcD	69	661	1613	18	125	478	68	464	1117	115	747	2095	473	529	547	493	640	610	713	830	1315	608	644	498	322	457	520	655	481	635	686	720	758	640	543	229	625	710	505	508	614	552	711	282	571	565	354	181
glcK	23	240	357	19	80	232	18	206	272	24	205	349	253	278	231	243	247	285	337	338	370	277	245	222	137	219	281	317	283	226	213	210	190	196	165	126	207	191	224	203	237	262	282	169	248	238	158	116
glnA	624	4846	4893	36	341	721	194	1698	1776	992	7534	10918	4421	3811	3349	3833	6415	2589	1338	1829	9755	959	4053	2944	1609	2631	4874	2426	642	1451	2362	2610	2830	3194	2698	2836	2272	2250	2003	1131	4871	4934	5560	3196	4836	4138	1916	1034
glpK	1930	19349	47817	270	2570	11966	1327	12699	30817	2443	18799	63091	12489	14958	13333	12968	15003	12437	15699	15494	27984	14076	15811	12517	7929	11923	12308	13896	11375	12062	14388	15251	15486	15398	13424	7475	10049	11882	14607	10589	9629	8359	10200	4316	8246	7307	5049	3222
glyA	480	4382	6767	267	2335	7285	515	4412	6614	489	3732	5561	5461	5968	5488	5190	5969	5450	5624	5120	6862	5674	6377	5314	3199	4873	5000	5791	4159	3944	4492	4350	4771	5545	4066	4471	4991	6415	5774	4890	4919	6213	7107	4612	6631	6382	4461	3161
gpdA2	114	1032	1798	59	504	1777	88	712	1263	171	1422	2895	810	810	796	770	903	927	1778	1890	2118	885	918	696	509	801	853	1017	1164	1539	987	1003	1105	1154	947	926	1022	1342	1589	1517	911	1031	1132	696	1021	952	794	620
gpdB	19	189	294	17	86	225	26	143	206	44	235	322	176	187	148	162	157	201	297	313	386	161	188	159	86	147	163	205	197	274	213	212	233	258	193	128	256	267	372	353	167	209	245	137	208	214	142	133
gpdC	78	751	1220	24	219	751	70	617	1038	127	843	1599	611	643	589	552	697	675	1189	1239	1407	759	759	576	368	600	669	888	845	960	615	743	789	839	610	586	711	975	1144	1092	606	738	809	505	718	693	516	358
gpm	198	1761	2361	21	180	480	64	335	434	75	311	493	408	499	395	347	386	352	471	474	560	428	472	388	223	313	332	303	322	357	950	944	1037	804	440	336	423	510	508	426	1451	1536	1405	512	596	462	358	245
graD2	20	133	180	6	27	77	21	107	134	23	85	146	159	156	118	120	148	136	163	153	216	155	175	117	79	116	98	127	112	128	90	143	113	115	82	47	97	112	155	107	130	121	148	68	127	97	53	36
icd	650	5650	7182	164	1277	3271	508	4506	5703	510	3855	5788	5632	5774	5737	5241	5852	6057	10033	9673	7607	6829	6108	4978	3501	5081	5225	6647	7637	6940	4119	3978	4576	5138	3548	3345	3742	4960	4904	3836	3864	4183	4890	2726	3667	3250	2559	1977
kdgK	30	289	443	21	123	373	29	270	413	45	343	561	265	319	272	277	296	285	453	457	540	330	349	250	166	270	279	353	309	317	244	266	292	323	226	164	261	285	295	267	235	274	310	143	245	245	218	120
korA	3213	24104	26454	2077	14091	31086	2036	15269	16164	2765	16756	20842	15993	17015	15846	15147	16160	20412	31194	31185	29088	22000	17956	14481	10845	15573	15185	22270	21665	25183	28462	33339	35541	38731	30276	21080	34651	43432	46628	44058	25337	29628	34849	18263	32101	29090	23095	18640
korB	10431	102960	172472	6151	53297	181876	6997	62676	108765	10790	78390	165342	56807	62732	62353	57667	63150	77267	129639	129071	127302	90112	69551	57139	36902	57686	55557	83462	81327	99657	106177	127565	139866	146997	116618	81815	105092	133092	154424	136778	78916	95447	111962	55924	102087	92519	71485	54752
mdh	1467	14393	23238	679	5752	18465	954	8668	14268	1422	10461	20643	8304	9571	8732	8306	8727	8215	13758	14336	15239	10391	10244	8144	5021	7973	7870	9059	8702	10763	18149	19616	21459	21948	16874	13127	15883	20698	21772	18930	8395	9246	10542	5604	9301	8402	6586	5146
mdhA	1908	16376	30809	1268	10781	40094	2903	24879	44315	2366	17353	41023	24295	26826	25612	23526	25731	24939	27894	26629	27087	28967	28565	22853	15371	22892	22919	27333	23673	21968	5033	5049	5765	6663	4832	4764	3936	5684	6775	6260	13962	17142	18514	11331	14107	13667	13932	12335
menD	119	1106	1396	71	565	1456	120	1039	1444	177	1218	2008	1170	1234	1047	1126	1412	1537	1868	1753	1859	1275	1284	1035	727	1098	1149	1533	1174	1246	880	1089	1032	999	884	744	1078	1128	1101	1382	877	993	1129	637	1095	970	821	626
menF	90	710	867	19	193	387	55	401	476	105	654	1016	483	475	537	525	658	895	1418	1302	1075	654	542	434	351	495	563	896	1056	1068	395	394	383	512	395	359	442	504	538	595	470	462	567	384	460	399	322	272
mrp	330	3104	5868	152	1395	5031	302	2846	5092	535	4275	9742	3050	3241	2571	2600	2952	2845	4202	4559	6130	3204	3549	2790	1622	2463	2451	3106	2749	3814	2413	2629	2906	2990	2262	2435	2245	3017	3118	3189	2334	2472	2509	1701	2554	2269	1775	1338
mvaA	242	2488	3018	119	810	2071	395	3009	3727	331	2255	3212	3497	3923	3395	3213	3376	3211	3939	3836	3738	3787	3961	3314	2000	2968	2905	3430	2723	2735	2024	2239	2379	2430	1833	1408	1869	2463	2732	2316	1797	1902	2007	1074	1581	1511	1246	1003
mvaB	268	2394	4181	7	97	316	48	524	814	77	641	1250	538	575	531	470	490	438	1105	1228	1097	803	583	498	352	474	468	562	686	816	5916	6596	7529	8167	5685	5322	6654	8401	8591	7045	1637	1476	1685	1012	1287	936	522	253
ndhG3	1249	11845	21716	214	1919	7000	1309	10929	18854	1326	9661	19945	11629	12472	11445	10764	12888	13394	19794	17921	15120	14355	13379	10635	6800	10109	10666	14401	13758	13553	7744	8331	9066	9399	7076	7061	7679	9035	10949	9053	8402	8641	9740	5582	8069	6493	4083	2846
nhaC2	13	72	103	10	24	40	15	89	141	25	118	207	93	110	129	137	209	278	456	251	181	148	99	78	84	145	207	315	374	140	106	129	119	212	181	254	295	166	155	141	56	41	55	41	69	56	47	31
pgi	41	324	456	14	112	326	59	385	477	37	287	398	451	471	411	353	404	405	453	453	458	480	471	377	244	335	327	408	340	290	327	352	354	372	271	217	302	366	342	373	279	296	323	174	282	242	219	144
pgk	95	975	1378	16	108	298	89	523	661	73	469	696	539	716	498	518	583	641	834	729	790	694	611	547	381	492	579	643	591	506	974	1072	1034	693	432	317	473	531	518	462	879	918	823	321	456	350	287	158
porB	714	6038	10381	104	888	2841	1009	8837	14245	758	5556	10717	6828	7608	7249	6665	5976	7698	17153	16765	9440	15457	8601	6622	6102	8289	6496	9660	13838	14818	5540	5874	5543	5581	4454	2387	4406	5954	7224	7443	3528	3194	3895	1627	3002	2445	1732	1150
ppsA	2310	22422	29201	147	1324	3375	835	7014	9257	577	4127	6536	8832	10776	9021	9224	9605	6926	6988	6214	9758	8580	10267	8688	4955	7384	6721	6051	3716	3307	20798	24520	23233	15292	9563	2551	3570	2689	2735	2641	19875	23988	26324	7053	10968	4287	2530	1663
prsA	410	4016	9879	174	1343	6408	341	3200	7632	445	2952	9155	3355	3956	3592	3121	3498	3247	4121	4359	5136	3819	4229	3037	1925	2847	2910	3133	2575	3144	2814	3054	3250	3741	2820	2320	2068	2956	3186	2701	2740	2985	3469	2024	2869	2574	1955	1413
psc	40	275	470	20	145	442	31	310	412	43	311	616	344	403	329	363	397	350	394	403	573	352	403	343	233	319	349	396	242	341	329	348	378	415	291	313	399	462	420	385	372	515	617	373	540	492	309	224
purB	235	2184	5614	145	1034	5445	654	5287	13311	374	2472	7947	5443	6547	6045	6557	9433	9865	7067	4891	3767	5366	6437	5243	3458	6111	8014	11731	6740	2957	1783	1929	2027	2695	3400	2839	1679	2073	2609	1716	1547	1775	2213	1619	2348	1658	1456	1139
purC	332	2984	4003	182	1410	3745	709	6204	7519	497	3547	4902	7286	8167	7041	6788	8510	8905	7329	5295	5440	6344	7835	6945	4418	6605	7669	9766	6241	3433	2636	2991	3280	4094	4239	4539	3223	3607	4083	3213	3398	4360	5012	3579	5234	4299	2779	2120
purD	352	3263	4723	145	1234	3779	1230	10585	14638	596	4130	6992	10680	12985	11688	13594	18612	20965	14399	8942	5481	10490	11942	10392	7007	12981	17478	25773	14235	5153	2882	3231	3353	5363	6168	4542	3238	3807	4896	3340	2581	3004	4019	2814	4337	2900	2125	1591
purE	159	1669	3347	221	2040	8763	738	6586	13216	365	2628	6114	8031	9151	7342	7404	10270	9176	5113	3774	4107	5517	8603	6893	4627	7538	8631	9037	4300	2370	1380	1716	1735	1824	2936	2166	1889	1860	2451	1917	1853	2547	3089	1888	4624	3170	2692	2456
purF	201	2111	4528	218	1919	8188	799	7396	15436	366	2746	7575	8438	10700	10936	14423	19846	17547	9176	5309	3609	5990	9553	8554	5805	12227	15476	19254	7557	2329	1838	1995	2142	3643	5911	3851	2011	2002	2702	2069	1341	1920	2887	2831	3306	2390	2255	1826
purH	11	86	153	33	309	1538	20	130	289	24	111	231	118	119	105	118	129	140	137	130	139	97	142	107	84	127	148	162	139	91	64	84	85	89	116	75	55	89	124	113	99	125	193	140	181	195	278	286
purK	16	82	70	26	105	209	37	258	212	29	119	108	383	409	311	360	454	382	232	173	201	237	372	298	235	325	364	394	191	106	76	101	77	135	142	103	121	116	131	110	108	149	191	134	237	189	158	122
purL	128	1117	1867	87	803	2729	500	3880	6544	183	1310	2614	4781	5645	4711	4514	5511	4920	3566	2379	2282	4273	5370	4478	2713	4165	4626	5369	2831	1398	875	1008	1014	1083	1255	1288	1091	1037	1321	982	1124	1474	1850	1049	2112	1482	1232	945
purL2	322	2711	5387	219	1749	7149	994	8618	16189	424	3165	6751	10065	12191	11205	11573	14868	12992	8194	6046	5017	9326	11904	9803	6389	10587	12095	13866	7916	3646	2144	2493	2570	2829	3259	2958	2072	2351	3314	2346	2600	3133	3895	2358	4211	2986	2728	2332
purM	35	271	324	40	259	787	165	1217	1525	42	334	456	1404	1609	1632	1877	2282	2288	1332	731	456	1062	1557	1384	1024	1812	2272	2824	1204	447	241	287	300	514	586	617	286	303	380	287	237	369	537	526	554	389	394	372
purU	100	849	1174	24	147	375	74	488	706	107	761	1216	474	554	478	488	607	648	836	895	1178	601	563	435	310	501	508	693	620	782	425	437	413	536	421	413	460	457	516	653	581	614	740	470	680	572	315	227
pykA	8	125	165	22	261	652	64	435	619	59	420	473	441	460	451	421	508	479	640	614	721	462	500	365	338	488	503	591	499	548	92	117	116	263	250	220	387	523	485	469	110	107	215	207	380	368	324	285
rbsA	27	296	335	11	51	118	60	448	476	53	401	406	499	563	450	469	466	518	729	608	680	621	577	471	298	430	441	581	503	479	185	236	245	206	213	121	221	235	301	280	277	271	270	125	242	202	144	84
rpi	34	369	470	23	163	411	42	256	377	39	262	440	260	305	248	261	347	292	284	317	425	288	327	228	153	221	255	320	226	297	319	356	332	352	293	256	282	364	379	324	336	345	381	210	334	326	229	154
rspA	70	596	695	40	381	950	93	707	915	108	671	1009	815	968	806	749	836	761	923	918	1118	858	898	732	477	716	746	826	641	739	581	665	682	742	545	488	653	820	741	613	614	747	817	463	678	703	529	418
sdhA	1923	18963	38117	395	3205	12653	1950	18404	35458	2505	18408	44795	18007	20814	19659	19566	22386	19584	24794	24435	28160	22323	23184	18685	11065	17266	18760	21585	17350	19570	15308	16228	16943	16690	13478	10464	12527	14545	15798	13994	13352	13528	15670	8102	12969	11208	7454	4748
sdhB	1384	13162	30682	283	2936	12844	1281	11510	24916	1630	12063	32890	12395	13895	12989	12298	14648	14662	19697	19180	19288	15232	15227	11855	7147	10891	11716	14992	13464	14556	10360	10947	11220	11880	9412	8001	8943	10875	11505	10072	9335	10051	11521	5826	9657	8610	5880	3787
serA1	94	852	836	65	528	1037	110	774	764	77	432	564	845	993	885	820	967	850	606	519	809	932	1013	795	596	917	897	948	527	420	714	839	759	862	734	578	920	919	995	1111	890	1029	1264	676	1248	1131	868	717
serA3	27	219	256	59	428	1045	55	323	361	49	226	264	368	354	325	312	362	282	227	218	348	307	409	302	230	382	357	314	183	220	255	298	313	305	275	233	356	418	417	348	305	428	513	270	522	561	417	410
serB	26	182	414	27	242	1299	31	210	443	32	220	717	229	247	224	217	269	225	288	257	385	251	285	193	123	193	199	229	154	174	134	179	168	162	129	134	133	138	140	151	133	191	244	148	218	214	191	180
srp19	15	152	192	18	91	199	19	156	216	24	130	252	228	203	169	161	176	190	248	291	255	188	212	147	97	157	163	191	173	211	111	115	134	175	109	126	128	182	201	175	112	159	164	90	143	126	111	101
sucC	1175	10499	18991	217	1978	6818	1018	8620	13965	858	6504	11289	9949	10613	10284	9351	10343	8599	11673	11686	13102	12343	11693	10091	6522	9017	8868	9593	8099	8436	8453	8456	9089	10017	7477	6604	7986	10022	11183	9532	10075	11522	13303	7378	10431	8915	5817	4384
thiC	19	199	284	15	87	256	22	229	275	26	174	293	212	285	254	224	251	212	248	266	353	285	279	224	139	221	193	202	164	169	235	294	225	228	167	88	187	215	216	215	256	266	328	134	269	218	190	117
thiD	6	57	74	6	24	83	9	46	86	14	67	120	63	88	68	51	95	95	135	132	133	97	71	60	38	50	73	95	97	88	39	66	57	61	36	19	58	58	46	61	46	45	56	24	48	43	40	27
thrC2	81	749	693	54	353	677	102	793	740	98	613	689	895	971	876	778	1027	861	1001	1039	1088	1008	1070	759	552	813	872	883	691	861	793	888	870	871	671	554	716	965	971	857	684	788	969	547	818	793	674	484
trpE2	19	81	105	23	35	64	23	63	83	19	82	114	82	106	65	81	107	72	106	90	130	73	106	77	52	77	77	73	61	70	61	81	58	79	52	40	91	59	71	65	88	113	125	79	127	105	83	54
ush	106	833	1060	14	147	280	225	2031	2362	131	921	1205	2851	3061	2651	2661	2909	2238	1553	1197	1828	2471	3006	2594	1841	2631	2501	2518	1329	820	589	681	781	711	561	314	628	599	594	522	764	818	1012	365	773	623	385	255
VNG0310C	221	2077	3279	140	1073	3610	329	2795	4211	283	2330	3970	3178	3298	3111	2807	3472	3041	2815	2858	3824	3103	3457	2788	1979	3027	3239	3310	2175	2447	1751	1654	1667	2042	1520	1428	1727	2030	1871	1819	2085	2589	3032	1859	2789	2528	1635	1280
VNG0683C	3399	29442	51810	394	3274	11009	1821	14270	24636	1828	11935	31061	13195	15595	14187	12694	13024	9865	13979	15374	17836	14839	16526	12759	7635	11155	10238	9514	8523	11410	19078	20633	19993	13700	8813	4135	5118	6052	6650	6288	18763	20013	19141	6867	9344	7301	5006	3414
VNG1245C	85	676	1296	24	208	723	107	726	1283	149	1013	1786	671	702	727	695	772	887	1232	1277	1455	862	808	670	439	702	764	1054	945	1086	551	533	623	720	503	561	598	809	781	699	622	642	739	467	611	572	400	257
VNG1451C	34	243	307	11	84	182	3	22	27	8	27	41	25	22	16	28	15	24	35	33	22	25	29	18	18	21	24	30	19	19	241	197	242	284	199	201	225	285	244	263	270	311	368	204	291	259	193	134
VNG1670C	53	413	531	19	148	331	48	382	446	55	383	554	419	484	416	408	509	442	552	689	667	481	506	334	290	383	386	397	365	547	337	372	336	324	269	251	305	361	414	414	379	341	429	236	308	292	225	197
VNG1775C	264	2342	3038	111	972	2536	288	2423	3010	311	2284	3730	2540	2764	2532	2420	3079	3048	4009	3901	3736	3044	2978	2397	1457	2272	2661	3320	2810	2992	1752	1970	2027	2284	1661	1622	1840	2348	2602	2244	1826	2050	2369	1384	1930	1933	1450	1093
VNG2371C	289	2296	3450	293	2484	7256	1430	11531	16611	426	2725	5620	11793	13860	13158	14233	16281	15833	8512	5128	3667	8505	12935	10574	7811	13587	15157	17316	7725	2762	1768	2085	2289	4739	6079	4383	1821	2461	3311	2196	1452	2178	3378	3625	2771	2238	2376	2439
yqeC	313	2602	4085	148	1110	3486	247	2554	3793	270	2201	4306	2814	3134	2770	2816	3059	2849	3766	3388	3830	3133	3284	2785	1581	2408	2448	3147	2629	2397	2011	1901	2276	2556	1849	1864	1834	2424	2370	2142	2019	2326	2471	1747	2147	1996	1622	1231
ywfD	19	150	235	14	52	149	18	61	130	13	75	139	77	85	93	83	123	91	78	68	141	72	73	75	50	81	96	107	61	58	135	141	170	197	119	171	160	183	158	84	135	138	176	111	153	168	109	47
SUM Positive Controls	25080	22539	4354	32421	22814	8097	29974	21765	4199	29337	19715	5154	20361	20775	20406	21025	17829	17527	17471	17513	17392	18299	19993	18278	12184	17753	17268	18048	16237	16917	15435	18046	17618	22131	16989	15761	13241	19808	15955	18750	15895	16231	15780	22575	20957	20536	16642	14234
AVERAGE	18787.4												17829.4
Norm. Factor:	0.7491	0.833551	4.31498	0.579483	0.823504	2.32029	0.62679	0.863194	4.47426	0.6404	0.95295	3.64521	0.875666	0.858216	0.873735	0.848012	1.00002	1.01726	1.02052	1.01807	1.02515	0.97434	0.891784	0.975459	1.46335	1.00431	1.03251	0.98789	1.09808	1.05394	1.15513	0.988	1.012	0.805632	1.04947	1.13124	1.34653	0.900113	1.11748	0.950904	1.1217	1.09848	1.12988	0.789787	0.850763	0.868204	1.07135	1.2526

## Sheet: Spike Normalized 
Assay number	1	2	3	4	5	6	7	8	9	10	11	12	13	14	15	16	17	18	19	20	21	22	23	24	25	26	27	28	29	30	31	32	33	34	35	36	37	38	39	40	41	42	43	44	45	46	47	48
Cartridge ID	Schmid 1	Schmid 1	Schmid 1	Schmid 1	Schmid 1	Schmid 1	Schmid 1	Schmid 1	Schmid 1	Schmid 1	Schmid 1	Schmid 1	Schmid 2	Schmid 2	Schmid 2	Schmid 2	Schmid 2	Schmid 2	Schmid 2	Schmid 2	Schmid 2	Schmid 2	Schmid 2	Schmid 2	Schmid 3	Schmid 3	Schmid 3	Schmid 3	Schmid 3	Schmid 3	Schmid 3	Schmid 3	Schmid 3	Schmid 3	Schmid 3	Schmid 3	Schmid 4	Schmid 4	Schmid 4	Schmid 4	Schmid 4	Schmid 4	Schmid 4	Schmid 4	Schmid 4	Schmid 4	Schmid 4	Schmid 4
Owner	RLH	RLH	RLH	RLH	RLH	RLH	RLH	RLH	RLH	RLH	RLH	RLH	RLH	RLH	RLH	RLH	RLH	RLH	RLH	RLH	RLH	RLH	RLH	RLH	RLH	RLH	RLH	RLH	RLH	RLH	RLH	RLH	RLH	RLH	RLH	RLH	RLH	RLH	RLH	RLH	RLH	RLH	RLH	RLH	RLH	RLH	RLH	RLH
Sample ID	ura3 (2+) t=-240 10ng	ura3 (2+) t=-240 100ng	ura3 (2+) t=-240 1000ng	ura3 (2+) t=360 10ng	ura3 (2+) t=360 100ng	ura3 (2+) t=360 1000ng	trmB (3+) t=-60 10ng	trmB (3+) t=-60 100ng	trmB (3+) t=-60 1000ng	trmB (3+) t=360 10ng	trmB (3+) t=360 100ng	trmB (3+) t=360 1000ng	trmB (3+) t=-60	trmB (3+) t=0	trmB (3+) t=5	trmB (3+) t=10	trmB (3+) t=20	trmB (3+) t=45	trmB (3+) t=90	trmB (3+) t=180	trmB (3+) t=360	trmB (3-) t=-240	trmB (3-) t=-60	trmB (3-) t=0	trmB (2+) t=5	trmB (2+) t=10	trmB (2+) t=20	trmB (2+) t=45	trmB (2+) t=90	trmB (2+) t=180	ura3 (1+) t=-240	ura3 (1+) t=-60	ura3 (1+) t=0	ura3 (1+) t=5	ura3 (1+) t=10	ura3 (1+) t=20	ura3 (1+) t=45	ura3 (1+) t=90	ura3 (1+) t=180	ura3 (1+) t=360	ura3 (2+) t=-60	ura3 (2+) t=0	ura3 (2+) t=5	ura3 (2+) t=10	ura3 (2+) t=20	ura3 (2+) t=45	ura3 (2+) t=90	ura3 (2+) t=180
Input	10ng	100ng	1000ng	10ng	100ng	1000ng	10ng	100ng	1000ng	10ng	100ng	1000ng	100ng	100ng	100ng	100ng	100ng	100ng	100ng	100ng	100ng	100ng	100ng	100ng	100ng	100ng	100ng	100ng	100ng	100ng	100ng	100ng	100ng	100ng	100ng	100ng	100ng	100ng	100ng	100ng	100ng	100ng	100ng	100ng	100ng	100ng	100ng	100ng
Reporter Density	0.14	0.75	2.36	0.1	0.25	0.96	0.14	0.74	2.62	0.13	0.59	1.86	0.71	0.82	0.76	0.83	0.91	0.89	1.09	1	1.08	0.95	0.95	0.69	0.43	0.76	0.77	1.04	0.73	0.7	0.65	0.77	0.77	0.73	0.59	0.4	0.5	0.63	0.71	0.77	0.54	0.61	0.7	0.32	0.6	0.52	0.44	0.31
Reporter Counts
Gene Name
POS_A(128)	13946.7	13146.8	12138	13837.5	13156.3	12165.3	13937.3	13228.4	12219.2	13839.7	13027.8	11260.1	12819.8	12802.9	12615.9	12648.1	12649.3	12568.2	12473.8	12612.9	12360.3	12641.1	12538.5	12679	12782.4	12601	12606	12555.1	12523.5	12493.4	12527.4	12544.6	12390.9	12499.4	12542.2	12442.5	13115.2	12877.9	12648.8	12752.6	12751.5	12676.5	12602.6	12832.5	12585.3	12715.7	12653.7	12857.9
POS_B(32)	3567.21	4156.92	4163.95	3641.47	4157.05	4243.82	3614.07	4052.7	4232.65	3660.53	4183.45	4964.78	3693.56	3672.31	3814.73	3884.74	3852.1	3842.18	3942.26	3731.22	3936.58	3759	3886.4	3816.97	3637.89	3837.45	3748.02	3883.4	3881.7	3968.07	3825.79	3889.76	4014.61	3919.4	3872.54	4000.06	3503.68	3663.46	3877.67	3763.68	3786.86	3804.04	3874.35	3726.22	3880.33	3788.84	3916.86	3646.31
POS_C(8)	922.142	1053.61	1661.27	911.527	1053.26	1691.49	888.162	1069.5	1615.21	918.334	1153.07	1789.8	947.471	967.21	1018.78	942.989	947.024	1029.46	1046.03	1066.94	1120.49	1038.65	1021.09	953.024	1071.17	1023.39	1092.4	1010.61	1027.8	1006.51	1086.98	1026.53	1050.46	1041.68	1000.14	1020.38	871.207	904.614	916.336	925.229	922.039	978.747	978.473	935.108	989.438	929.847	916.006	938.194
POS_D(2)	275.669	328.419	604.097	297.854	314.578	559.191	265.132	324.561	505.591	270.249	313.521	579.589	273.208	286.644	290.954	267.972	286.007	303.142	283.704	317.638	295.244	307.891	285.371	276.055	260.476	272.167	303.559	271.67	296.48	250.837	301.489	279.604	261.096	278.749	322.187	286.203	243.722	276.335	274.901	284.32	273.695	265.832	282.469	256.681	277.349	299.53	263.553	289.35
POS_E(0.5)	55.4334	70.0183	129.449	73.0149	72.4683	90.4914	53.2772	73.3715	143.176	58.2764	70.5183	113.002	70.0533	70.3737	59.414	62.7529	76.0019	64.0871	64.2925	67.1926	85.0876	58.4604	70.451	70.2331	52.6806	67.2885	60.9183	71.1281	73.571	73.7756	56.6014	67.184	69.8281	61.228	60.8693	54.2994	67.3267	75.6095	77.1063	77.9741	72.9106	74.6967	67.7926	56.8647	71.4641	66.8517	54.639	68.8928
POS_F(0.125)	20.2257	31.675	90.6145	26.0767	33.7637	37.1247	29.4592	38.8437	71.5882	40.3452	39.071	80.1946	25.3943	30.0376	29.707	22.8963	19.0005	22.3796	19.3898	33.5963	31.7797	24.3585	27.6453	34.1411	24.8769	28.1206	18.5852	37.5398	26.3538	36.8878	31.1885	21.736	42.5041	29.0028	31.4841	26.0185	28.2772	31.504	34.642	25.6744	22.434	29.659	23.7274	22.114	25.5229	28.6507	24.6411	28.8097
NEG_A(0)	2.2473	14.1704	81.9846	4.05638	7.41153	6.96088	5.64111	6.90555	53.6911	9.606	7.6236	32.8069	11.3837	12.015	4.36868	12.7202	11.0003	10.1726	10.2052	5.09035	14.3521	6.82038	16.9439	12.681	7.31675	11.0474	8.26011	6.91523	9.88268	5.26968	4.62052	4.94	10.12	4.02816	8.39576	6.78743	5.38613	8.10102	1.11748	6.65633	12.3387	7.68937	7.90913	9.47745	6.80611	10.4185	3.21406	5.01038
NEG_B(0)	2.9964	20.0052	86.2996	5.79483	4.11752	44.0856	5.64111	9.49513	138.702	4.4828	17.1531	102.066	14.8863	13.7315	11.3586	16.1122	12.0003	13.2243	23.4719	17.3072	17.4276	14.6151	15.1603	14.6319	10.2434	12.0517	12.3902	14.8184	14.275	11.5933	8.08592	11.856	7.08401	13.6957	13.6431	11.3124	13.4653	13.5017	18.9972	14.2636	14.5821	9.88633	12.4286	10.2672	7.65687	10.4185	7.49947	10.0208
NEG_C(0)	2.2473	15.8375	94.9295	3.4769	9.05854	27.8435	2.50716	11.2215	89.4852	2.5616	10.4825	145.808	10.508	9.44038	10.4848	9.32813	11.0003	6.10354	12.2462	17.3072	23.5785	9.7434	8.91784	7.80367	10.2434	10.0431	13.4227	8.89101	9.88268	13.7012	9.24105	11.856	10.12	7.25069	8.39576	4.52495	12.1188	8.10102	5.58742	7.60723	12.3387	4.39392	6.77926	3.15915	3.40305	6.07743	4.28541	6.26298
NEG_D(0)	4.4946	9.16907	159.654	4.05638	5.76453	32.4841	6.89469	12.9479	107.382	1.2808	11.4354	153.099	3.50267	6.00751	6.11615	6.78409	11.0003	9.1553	14.2872	9.16262	10.2515	10.7177	9.80963	8.77913	2.9267	9.03875	9.29262	10.8668	4.3923	4.21575	5.77565	3.952	15.18	5.63942	5.24735	7.91867	9.42573	5.40068	6.7049	6.65633	6.73021	2.19696	4.5195	3.94894	4.25382	3.47282	2.1427	5.01038
NEG_E(0)	7.491	13.3368	81.9846	4.05638	8.23504	11.6015	3.13395	11.2215	44.7426	5.1232	12.3884	54.6782	15.762	12.015	10.4848	7.6321	14.0003	8.13805	13.2667	16.2891	19.4779	17.5381	9.80963	12.681	7.31675	12.0517	11.3576	6.91523	12.0788	9.48543	8.08592	8.892	9.10801	5.63942	14.6926	6.78743	8.0792	9.90125	5.58742	5.70542	10.0953	18.6742	14.6884	6.3183	9.3584	10.4185	6.42811	8.76817
NEG_F(0)	8.2401	68.3512	302.048	8.69224	21.4111	157.78	6.89469	84.593	362.415	8.9656	31.4474	160.389	69.1776	69.5155	71.6463	70.385	86.0021	55.9491	50.0053	41.7408	43.0564	72.1011	80.2606	66.3312	58.534	53.2282	72.276	63.225	29.648	35.8338	33.4988	29.64	32.3841	25.7802	35.682	21.4935	37.7029	35.1044	46.9343	38.9871	58.3285	74.6967	87.0005	32.3813	48.4935	38.201	50.3536	56.3668
NEG_G(0)	13.4838	15.8375	30.2048	13.3281	13.1761	16.2421	12.5358	14.6743	31.3198	14.7292	18.1061	25.5165	12.2593	11.1568	12.2323	10.1761	15.0004	13.2243	14.2872	19.3433	9.22637	14.6151	16.0521	8.77913	13.1701	17.0732	13.4227	10.8668	16.4711	14.7551	13.8616	15.808	18.216	14.5014	11.5442	16.9686	12.1188	12.6016	25.7021	13.3127	14.5821	9.88633	14.6884	15.7957	15.3137	11.2867	18.213	13.7786
NEG_H(0)	4.4946	10.8362	56.0947	6.37431	2.47051	9.28117	3.76074	11.2215	35.7941	4.4828	10.4825	32.8069	7.00533	6.86573	5.24241	4.24006	10.0002	2.03451	3.06155	6.10841	13.327	5.84604	8.02606	3.90184	5.8534	3.01292	7.2276	1.97578	3.29423	8.43149	5.77565	5.928	3.036	6.44506	7.34629	1.13124	2.69307	1.80023	3.35245	6.65633	6.73021	3.29544	6.77926	3.94894	2.55229	6.07743	3.21406	2.50519
acd2	279.414	2753.22	23538.2	59.6867	666.215	6327.44	161.712	1851.55	16572.7	153.696	1567.6	11245.5	2310.88	2618.42	2565.29	2533.86	3521.09	3293.87	2526.8	2181.72	3029.32	2769.07	2502.35	2523.51	2569.64	2828.13	3121.29	3854.75	2495.92	1773.78	3969.03	3787.99	4242.31	3734.1	3738.21	3373.35	5355.16	4386.25	4764.95	2818.48	2537.29	2517.72	3102.64	1186.26	1817.23	1888.34	1619.88	1263.87
acs2	170.046	1427.04	12362.4	63.1636	639.862	5401.64	250.089	2675.04	21825.4	148.573	1236.93	9280.71	3251.35	3700.63	3282.62	3101.18	4041.1	1684.58	619.454	585.39	2075.93	2164.98	3553.76	3327.29	3348.14	3378.49	3632.38	1801.91	502.918	460.57	1746.56	1557.09	1577.71	1183.47	1276.16	738.699	1459.64	937.018	877.224	570.542	1555.8	1589.5	1811.19	580.494	1214.04	1014.06	1040.28	871.806
acs3	1060.72	10730.3	145475	388.254	5279.48	77639.3	596.704	7250.83	93856.5	1040.01	11999.6	145510	7564.01	8513.51	7334.13	6806.14	9415.23	9826.69	12470.7	13149.4	21954.7	10396.2	9293.28	7992.91	7403.08	7848.65	7842.97	9686.26	8642.95	10006.1	14669	14023.7	14633.5	9827.1	11427.7	5771.58	16703.7	11594.4	14512.8	11908.2	14786.3	17218.7	21808.9	4821.65	14480	13699.4	12798.4	8977.35
aldY2	1050.99	10268.5	78946.8	412.012	4749.97	37895	1380.19	16298	120532	788.332	8665.18	55844.6	18437.2	19642.9	18813.3	17414.8	21957.5	17855.9	18673.4	15743.4	16566.5	22378.6	21543.7	19345.3	19576.7	19951.5	20053.5	19500	16796.2	11491.1	13214.7	11773	13275.4	11218.4	11121.2	8456.01	12934.8	11034.5	14182	9342.63	13731.9	15899.4	18681.4	6368.05	11541.5	10330.8	10202.5	8885.91
argG	1777.61	19501.8	189251	1218.07	16125	161794	5417.98	68040.4	594446	1157.84	13429.9	135172	33343.6	39511.4	35838.9	31446	32967.8	22242.3	14986.3	10394.5	16524.4	67905.6	58185.4	38830.1	63254.7	61578	53876.6	39424.7	22192.1	10432.9	87488.5	106551	67058.3	48831	50553	31014	50439.8	38655.4	68354.2	69303.8	39181	42986.9	53268	16539.7	30533	28479.7	35829.2	40269.7
argH	29.964	245.898	1799.35	24.9178	186.935	1452.5	75.2149	778.601	5870.23	17.2908	167.719	1140.95	506.135	574.147	549.58	461.318	549.014	332.643	222.473	180.198	293.193	1004.54	857.005	543.331	876.546	905.884	819.816	549.267	306.363	171.792	1205.96	1623.28	853.117	630.004	745.124	376.702	950.652	705.689	1144.3	1303.69	681.994	688.748	853.056	230.618	518.115	414.133	572.102	676.402
aroC	80.1537	880.23	8194.14	50.415	657.98	6738.13	84.6167	982.315	9033.53	96.06	1092.08	9455.68	999.135	1131.13	1045.86	1015.07	1278.03	1067.1	1226.66	1367.27	1955.99	1246.18	1388.51	1133.48	1033.12	1082.64	1150.22	1118.29	976.189	1226.78	1076.58	1003.81	1042.36	998.178	939.276	961.552	1039.52	990.125	1250.46	1045.99	1174.42	1458.78	1791.98	892.459	1345.91	1282.34	1245.98	1168.67
aroE	37.455	524.304	4392.65	31.2921	449.633	4053.55	68.3202	643.08	5082.76	44.828	529.84	4159.19	660.252	754.372	676.271	699.61	994.025	838.219	767.428	736.064	837.549	747.319	821.333	708.183	662.897	781.35	878.669	953.314	685.199	564.91	877.899	854.62	972.534	837.052	884.703	1011.33	1190.34	1066.63	1109.66	857.715	779.583	960.072	1176.2	550.482	910.317	938.529	861.367	722.748
asnA	63.6735	608.493	3693.62	20.8614	229.758	1617.24	67.6934	668.975	3892.61	73.0056	729.96	4257.61	765.332	788.701	822.185	791.195	1137.03	1242.07	1567.51	1528.12	1412.66	1028.9	895.351	805.729	787.282	862.699	955.075	1158.8	1183.72	1213.08	604.133	431.756	492.845	484.991	481.707	453.626	725.781	585.074	773.298	726.49	614.692	692.043	908.42	337.239	561.504	454.939	434.969	417.114
aspC2	61.4262	581.819	4586.82	9.27173	55.9983	454.778	39.4878	375.489	3145.4	29.4584	206.79	1494.54	328.375	376.757	318.04	339.205	486.012	319.418	253.088	224.993	381.357	597.27	380.792	342.386	491.685	526.256	517.289	405.035	253.655	165.468	570.635	554.268	494.869	381.87	397.749	394.802	612.673	330.342	320.718	232.021	384.744	305.378	465.509	150.849	251.826	202.292	161.774	155.322
can	1880.99	17092.8	82778.5	609.037	6706.62	35512.1	1512.45	16845.2	80518.8	1745.73	17360.8	62803.3	21365.4	20340.6	20132.6	19128.6	23571.6	22822.1	30971.7	29624.8	30918.6	23350.1	22689.7	19979.4	20251.3	21381.7	21496.9	23597.7	23975.4	23772.6	12490.4	10128	11087.5	10585.2	10076	11253.6	14032.2	11553.9	13958.5	10047.2	18622.5	22044.3	25469.7	11823.9	17644	16619.2	16334.9	14000.3
carA	3893.82	43145.5	388188	100.251	1175.14	12286	3955.05	48297.4	430258	8932.94	94937.7	698368	32253.4	39421.3	40077.4	41908.7	83280.1	99576.1	153625	161785	159209	85163.1	51567.4	39647.5	45640.4	53046.4	75253.7	111587	126692	130912	47076.2	45987.4	38777.9	29067.2	35807.9	21912.1	52551.1	29125	32836.1	29005.4	12148	6738.08	9284.19	2816.38	6826.52	4658.78	3122.99	2091.83
carB	197.762	1949.68	11124	9.27173	111.173	487.262	324.051	3792.01	21328.8	360.545	3701.26	16356.1	2965.01	3079.28	3321.94	3230.92	5786.14	5829.89	7213.01	7088.82	6790.61	6916.84	4402.74	3686.26	4736.86	4675.04	5920.43	7757.9	6824.54	6805.27	3341.79	2992.65	2795.15	2209.85	2539.72	1878.99	3906.29	2433.91	2409.29	1949.35	895.118	694.24	785.264	264.579	608.296	424.552	267.838	210.436
cbiC	372.302	3707.64	44090.5	110.681	1221.26	15253.6	120.971	1335.36	15114	218.376	2227.05	20934.4	1896.69	2566.93	2042.79	1824.92	2633.07	2316.29	2497.2	2481.03	4887.92	1344.59	1928.93	2014.32	1612.61	1549.64	1775.92	1734.74	1398.95	1685.24	5284.72	5209.72	5273.54	3703.49	4114.97	2427.64	5621.78	3716.57	4699.02	3631.5	4955.68	5649.49	7569.04	1891.54	4748.96	4257.67	3109.06	2299.77
cbiF	541.599	5773.18	53898.4	55.6304	720.566	7684.81	120.344	1430.31	13548.1	243.352	2474.81	18659.8	1740.82	2436.48	1935.32	1936.86	2977.07	2984.63	4453.53	4510.05	6412.33	1681.71	1878.99	1965.55	1791.14	1898.14	2117.69	2465.77	2494.83	2641.16	7826.01	7428.77	7818.72	4853.93	6347.19	2190.08	9357.06	5404.28	6948.51	5345.03	5351.64	5404.53	7305.78	1540.87	4791.5	3975.51	2973	1895.18
cbiG	835.246	9029.86	117631	88.6609	1184.2	15726.9	204.96	2334.94	30187.8	416.26	4354.03	44650.2	2552.57	3649.14	3073.8	3059.63	4650.12	4546.12	7157.9	7326.03	10609.3	2677.49	2928.62	3155.61	2664.76	2891.4	3274.1	3934.77	4263.83	4347.49	12079.2	11503.3	11941.6	7354.62	9816.74	3058.87	13210.8	7747.28	10163.5	7592.02	7597.28	8001.34	10489.8	2038.44	6833.33	5890.77	4408.61	2755.71
cbiJ	362.564	3299.2	27797.1	107.784	1262.43	12132.8	127.238	1388.02	11078.3	201.726	2039.31	14252.8	1755.71	2422.74	1883.77	1782.52	2452.06	2198.29	2176.76	2419.95	4278.98	1457.61	1845.1	1917.75	1564.32	1665.14	1738.75	1750.54	1452.75	1535.59	4636.7	4802.67	4656.22	3483.55	3683.64	2716.1	5259.56	3674.26	4398.41	3799.81	4890.62	5696.72	7247.03	2202.72	4955.7	4593.67	3538.68	2409.99
cbiL	226.977	2308.1	25713	30.1331	327.755	3726.39	46.3825	589.561	6232.64	92.2176	931.033	8424.08	730.306	1072.77	809.953	821.723	1282.03	1271.57	1872.65	1952.66	2674.62	679.115	779.42	840.846	743.381	839.6	935.457	1016.54	1081.6	1154.06	3207.8	3148.76	3214.12	2428.98	2819.93	1362.01	4119.04	2688.64	3326.75	2609.28	2402.68	2579.23	3438.21	888.511	2206.88	1811.94	1412.04	896.858
cbiP	8.98919	101.693	707.656	2.89741	33.7637	211.147	19.4305	154.512	1006.71	20.4928	166.766	852.979	161.123	201.681	157.272	146.706	198.005	163.778	240.842	228.047	261.414	192.919	195.301	168.754	184.382	185.797	200.308	167.941	153.731	159.144	135.15	148.2	133.584	62.0337	108.095	52.037	175.049	108.014	118.453	126.47	130.117	154.886	176.261	40.2791	88.4794	88.5568	104.993	63.8824
cbiT	238.214	2382.29	22386.1	29.5536	342.578	3276.25	55.7843	575.75	5069.34	87.7348	1002.5	8919.83	656.75	886.537	786.362	807.307	1135.03	1177.98	1660.38	1722.57	2438.84	591.424	728.588	726.717	681.921	695.984	880.734	946.399	947.639	1007.56	3092.29	2708.11	2918.61	2307.33	2601.64	1660.66	3254.57	2167.47	2770.24	2008.31	2016.82	2202.45	2733.17	839.544	1897.2	1481.16	1125.99	661.37
citZ	238.214	2558.17	18696.8	51.574	641.509	4689.31	254.477	2890.84	19883.6	189.558	2115.55	12900.4	3461.51	3696.34	3532.51	3252.12	4264.11	3865.57	3861.63	3523.54	4217.48	4214.02	4014.81	3658.95	3487.16	3660.7	3723.24	4068.13	3287.64	2759.21	2660.27	2430.48	2888.25	2529.68	2326.67	2104.1	2355.09	2026.16	2762.42	1762.98	2183.95	2295.83	2617.92	1085.17	1566.26	1384.79	1307.05	1210.01
cobH	169.296	1782.13	18092.7	28.9741	243.757	2573.21	59.5451	673.291	6223.7	133.844	1407.51	11511.6	661.128	870.231	794.225	773.387	1124.03	1219.69	2008.38	2184.78	2859.15	930.495	863.247	748.177	655.58	780.346	883.832	1041.24	1254	1545.07	2247.88	2211.14	2369.1	1434.03	1756.81	679.874	2684.99	1751.62	2171.27	1938.89	1851.93	1826.77	2295.91	514.151	1651.33	1362.21	1037.07	657.613
cobI	32.2113	226.726	1976.26	12.7486	74.9388	524.386	37.6074	380.669	2496.64	46.7492	435.498	2719.33	436.082	550.117	445.605	413.83	564.014	493.369	651.09	618.986	786.292	563.168	505.642	432.128	563.389	441.895	461.534	433.684	423.857	541.723	391.589	414.96	412.897	248.135	295.951	148.192	614.019	338.443	366.534	353.736	409.421	370.188	512.964	107.411	289.259	253.516	232.483	165.343
cobN	213.493	2227.25	17480	64.3226	807.034	7067.61	77.722	820.897	6451.88	133.203	1290.29	7184.71	1321.38	1723.3	1300.99	1252.51	1679.04	1441.45	1655.28	1591.24	3011.9	829.163	1303.79	1369.54	1012.64	1048.5	1129.57	1062.97	833.439	963.298	3151.2	2996.6	3343.65	2269.47	2540.77	1436.67	4113.66	2745.35	3222.82	2889.8	3521.02	4306.05	5067.49	1402.66	3446.44	3078.65	2423.4	1759.9
cxp	710.146	7270.24	56099	596.867	6611.91	54668.4	394.251	4531.77	36474.2	457.886	4873.39	36003.7	4787.27	5496.02	5404.05	5110.97	6936.17	6868.51	5392.41	4476.45	8661.51	5356.92	5406.89	5212.85	4949.05	5331.86	5792.4	7095.03	4904	3615	11455.4	11490.4	13472.8	11468.2	11417.2	10433.4	13865.3	12309.9	13533.8	9699.22	9358.36	11568.1	13402.6	5516.66	9366.9	9807.24	11507.4	10035.8
dapA	41.2005	214.223	1268.6	13.3281	85.6444	417.653	40.7414	284.854	1610.73	42.9068	291.603	1589.31	294.224	363.884	348.62	320.548	430.011	393.678	491.889	432.679	466.444	433.581	380.792	324.828	357.057	330.417	357.25	421.829	356.874	367.824	240.267	213.408	204.424	186.907	202.548	177.604	312.396	245.731	270.431	198.739	356.701	322.953	397.716	187.969	262.886	223.997	189.629	164.09
eno	988.062	9999.28	73661	28.9741	329.402	2424.71	898.817	10416.2	76004.3	1753.42	18189	102988	11233.9	11814.2	11295.7	10599.3	15013.4	20481.4	43265.8	37792.8	31642.3	20302.3	13325.9	11781.6	13161.4	13223.7	14165.1	23057.4	40305.9	35131.9	6508.01	6339.01	7030.38	5383.23	5526.51	3583.76	7642.92	6297.19	10904.4	8821.53	6974.74	4871.76	5281.04	1539.3	3181	2306.82	1583.46	1003.33
fbp	264.432	2679.03	17574.9	34.769	303.873	2297.09	114.076	1549.43	9762.83	131.922	1325.55	7272.2	2041.18	2112.93	1913.48	1758.78	2105.05	1593.02	2224.73	2516.67	2966.79	2212.73	2293.67	1908.97	2154.05	1901.15	1828.58	1640.89	1417.61	1783.26	3169.68	2923.49	2762.76	1848.93	1529.08	755.667	1458.3	1004.53	1222.53	1151.54	3882.21	4163.24	5041.51	1138.08	1673.45	1251.95	1008.14	754.062
fumC	90.641	947.748	7620.25	37.6664	451.28	3939.86	85.8703	1064.32	7673.36	77.4884	890.056	5901.6	1246.07	1332.81	1329.83	1160.93	1636.04	1675.42	2281.87	2048.36	1875	1727.5	1482.15	1366.62	1145.8	1263.42	1369.11	1756.47	1658.09	1453.38	1166.68	1050.24	1307.51	1084.38	986.502	1084.86	1399.05	1171.95	1684.05	1279.92	1093.66	1300.6	1353.59	608.136	846.509	781.384	832.441	842.997
gap	6.7419	71.6854	729.231	156.46	3027.2	21574.1	318.41	5317.27	31230.3	365.028	4728.54	23635.5	6591.14	6415.17	6463.02	5953.04	7811.19	7689.44	9055.04	8688.2	9458.05	7421.55	7377.73	6393.16	6926.03	7472.04	7747.98	8289.39	7286.83	7359.64	77.3938	84.968	108.284	3685.77	4861.14	6222.94	8300.03	7234.21	9027.03	7301.04	85.2493	87.8785	4304.83	3451.37	5892.39	5699.76	6207.42	6036.26
gapB	1017.28	11763.9	188370	171.527	2076.88	35386.8	285.19	3572.76	55803	321.481	3614.54	43713.4	3799.52	4394.93	4111.8	3671.04	5095.13	4966.24	5443.44	5450.74	6468.71	5012	4818.31	4343.72	3750.56	3932.86	4353.08	5152.84	4340.69	4239.99	16163.7	14735	16476.4	8277.06	5622.01	4522.69	6222.33	5680.62	7414.5	5010.31	11122.8	11182.5	9704.51	2542.32	3538.32	3500.6	3553.68	3184.1
gcd	11.2365	85.0223	703.342	5.21535	64.2333	310.919	12.5358	91.4986	626.396	6.404	88.6244	528.556	102.453	115.001	114.459	103.457	142.004	127.157	135.729	148.638	188.628	129.587	123.958	87.7913	76.0941	114.491	124.934	131.389	108.709	125.418	137.461	125.476	115.368	109.566	95.5018	74.6617	180.435	137.717	175.445	128.372	150.308	120.833	146.884	61.6034	135.271	106.789	106.064	111.481
gdhA1	197.013	2212.25	22623.4	16.2255	223.993	2181.08	348.495	4496.38	45418.2	194.041	2361.41	21535.9	4723.34	5799.83	5529	4959.17	6292.16	3211.48	2239.01	2308.98	4673.67	4887.29	6438.68	6131.74	4706.13	4928.13	5268.92	3450.7	1658.09	1788.53	2075.77	1679.6	1896.49	1670.88	1626.68	1414.05	1250.93	1077.44	1449.38	848.206	1530	1380.79	1570.53	646.836	826.942	698.904	539.962	428.388
gdhA2	10.4874	57.5151	440.128	5.79483	21.4111	160.1	4.38753	65.6027	384.786	6.404	79.0949	473.877	69.1776	68.6573	55.0453	54.2727	72.0018	80.3632	141.852	127.259	137.37	88.6649	80.2606	55.6012	58.534	70.3014	62.9833	106.692	110.906	103.286	57.7565	81.016	76.9121	49.9492	59.8198	48.6432	71.3663	60.3076	96.1036	53.2506	37.0161	48.3332	51.9743	21.3243	39.1351	44.2784	44.9968	37.5779
gdhB	7239.3	78064.6	505754	2419.34	30001.1	241654	7856.19	91351.8	547506	3246.19	35692.8	222077	93277.7	104386	92599.4	86074.9	111292	82492.3	51008.5	48039.6	60778.2	108278	116148	97461.1	98161.5	103671	107817	100313	47738.8	46072.8	38233.7	38825.4	39119.9	29891.4	30803	22629.3	39499.2	31605.7	50090.1	55488.1	96019.9	95588.7	119584	34887.3	71707.4	65534.7	64786.8	55070.4
glcD	51.6879	550.978	6960.06	10.4307	102.938	1109.1	42.6217	400.522	4997.75	73.646	711.854	7636.72	414.19	453.996	477.933	418.07	640.016	620.526	727.628	844.997	1348.07	592.399	574.309	485.779	471.198	458.968	536.907	647.068	528.174	669.25	792.42	711.36	767.097	515.605	569.862	259.054	841.583	639.08	564.329	483.059	688.725	606.361	803.342	222.72	485.786	490.535	379.259	226.72
glcK	17.2293	200.052	1540.45	11.0102	65.8803	538.308	11.2822	177.818	1217	15.3696	195.355	1272.18	221.544	238.584	201.833	206.067	247.006	289.918	343.914	344.107	379.306	269.892	218.487	216.552	200.479	219.943	290.136	313.161	310.755	238.19	246.043	207.48	192.28	157.904	173.163	142.536	278.732	171.922	250.316	193.033	265.843	287.802	318.625	133.474	210.989	206.633	169.274	145.301
glnA	467.438	4039.39	21113.2	20.8614	280.815	1672.93	121.597	1465.7	7946.29	635.277	7179.53	39798.4	3871.32	3270.66	2926.14	3250.43	6415.16	2633.68	1365.45	1862.05	10000.4	934.392	3614.4	2871.75	2354.53	2642.33	5032.47	2396.62	704.964	1529.26	2728.42	2578.68	2863.96	2573.19	2831.47	3208.19	3059.32	2025.25	2238.32	1075.47	5463.81	5419.91	6282.11	2524.16	4114.29	3592.63	2052.71	1295.18
glpK	1445.76	16128.4	206329	156.46	2116.4	27764.6	831.751	10961.7	137883	1564.5	17914.5	229980	10936.2	12837.2	11649.5	10997	15003.4	12651.6	16021.1	15774	28687.9	13714.8	14100	12209.8	11602.9	11974.3	12708.2	13727.7	12490.6	12712.6	16620	15068	15671.9	12405.1	14088.1	8456.01	13531.3	10695.1	16323.1	10069.1	10800.9	9182.2	11524.7	3408.72	7015.39	6343.97	5409.26	4035.86
glyA	359.568	3652.62	29199.5	154.722	1922.88	16903.3	322.797	3808.41	29592.8	313.156	3556.41	20271	4782.01	5121.84	4795.06	4401.18	5969.15	5544.04	5739.39	5212.51	7034.59	5528.4	5686.91	5183.59	4681.25	4893.98	5162.57	5720.87	4566.89	4156.73	5188.85	4297.8	4828.26	4467.23	4267.14	5057.77	6720.55	5774.23	6452.35	4649.92	5517.65	6824.86	8030.03	3642.5	5641.41	5540.88	4779.3	3959.45
gpdA2	85.3973	860.225	7758.33	34.1895	415.046	4123.16	55.1576	614.594	5650.99	109.508	1355.1	10552.9	709.29	695.155	695.493	652.969	903.023	942.996	1814.48	1924.15	2171.27	862.291	818.658	678.92	744.845	804.449	880.734	1004.68	1278.16	1622.01	1140.11	990.964	1118.26	929.699	993.848	1047.53	1376.16	1207.95	1775.68	1442.52	1021.87	1132.53	1279.02	549.692	868.629	826.531	850.654	776.609
gpdB	14.2329	157.541	1268.6	9.85121	70.8213	522.066	16.2966	123.437	921.698	28.1776	223.943	1173.76	154.117	160.486	129.313	137.378	157.004	204.468	303.093	318.656	395.709	156.869	167.655	155.098	125.848	147.633	168.3	202.518	216.321	288.779	246.043	209.456	235.796	207.853	202.548	144.798	344.712	240.33	415.704	335.669	187.324	229.583	276.82	108.201	176.959	185.796	152.132	166.595
gpdC	58.4298	625.997	5264.27	13.9076	180.347	1742.54	43.8753	532.591	4644.28	81.3308	803.337	5828.69	535.032	551.833	514.63	468.102	697.017	686.648	1213.39	1261.39	1442.39	739.524	676.864	561.865	538.512	602.584	690.752	877.247	927.873	1011.78	710.405	734.084	798.469	675.925	640.177	662.906	957.385	877.61	1278.4	1038.39	679.751	810.679	914.07	398.843	610.848	601.666	552.818	448.429
gpm	148.322	1467.88	10187.7	12.1691	148.231	1113.74	40.1146	289.17	1941.83	48.03	296.368	1797.09	357.272	428.25	345.125	294.26	386.01	358.074	480.663	482.565	574.085	417.017	420.922	378.478	326.327	314.348	342.795	299.331	353.58	376.255	1097.37	932.672	1049.45	647.728	461.767	380.096	569.583	459.058	567.681	405.085	1627.59	1687.27	1587.48	404.371	507.055	401.11	383.544	306.886
graD2	14.982	110.862	776.696	3.4769	22.2346	178.663	13.1626	92.3618	599.551	14.7292	81.0008	532.201	139.231	133.882	103.101	101.761	148.004	138.347	166.344	155.765	221.433	151.023	156.062	114.129	115.605	116.499	101.186	125.462	122.984	134.904	103.962	141.284	114.356	92.6477	86.0565	53.1682	130.614	100.813	173.21	101.747	145.821	132.916	167.222	53.7055	108.047	84.2158	56.7817	45.0934
icd	486.915	4709.57	30990.2	95.0352	1051.61	7589.68	318.41	3889.55	25516.7	326.604	3673.62	21098.5	4931.75	4955.34	5012.62	4444.43	5852.15	6161.52	10238.8	9847.78	7798.33	6653.77	5447.02	4855.84	5123.18	5102.88	5394.88	6566.51	8386	7314.32	4757.98	3930.26	4630.92	4139.34	3723.52	3783.99	5038.73	4464.56	5480.14	3647.67	4334.25	4594.95	5525.09	2152.96	3119.75	2821.66	2741.59	2476.38
kdgK	22.473	240.896	1911.54	12.1691	101.291	865.469	18.1769	233.062	1847.87	28.818	326.862	2044.96	232.052	273.771	237.656	234.899	296.007	289.918	462.294	465.258	553.582	321.532	311.233	243.865	242.916	271.163	288.071	348.725	339.305	334.098	281.852	262.808	295.504	260.219	237.18	185.523	351.445	256.532	329.658	253.891	263.6	300.984	350.262	112.94	208.437	212.71	233.555	150.311
korA	2406.86	20091.9	114148	1203.59	11604	72128.6	1276.15	13180.1	72321.9	1770.71	15967.6	75973.5	14004.5	14602.6	13845.2	12844.8	16160.4	20764.2	31834	31748.5	29819.6	21435.5	16012.9	14125.6	15870	15640.1	15678.7	22000.3	23789.8	26541.3	32877.3	32938.9	35967.5	31202.9	31773.8	23846.5	46658.7	39093.7	52106	41894.9	28420.5	32545.8	39375.1	14423.9	27310.3	25256.1	24742.9	23348.4
korB	7813.86	85822.5	744213	3564.4	43890.3	422006	4385.65	54101.5	486643	6909.92	74701.8	602706	49744	53837.6	54480	48902.3	63151.6	78600.3	132299	131403	130504	87799.7	62024.5	55736.8	54000.5	57934.4	57363.4	82451.3	89303.1	105032	122648	126034	141545	118426	122387	92552.2	141510	119798	172566	130063	88520.2	104847	126503	44168.1	86851.9	80325.4	76585.6	68582.1
mdh	1098.93	11997.3	100271	393.469	4736.79	42844.2	597.958	7482.17	63838.7	910.649	9968.81	75248.1	7271.53	8213.99	7629.46	7043.58	8727.22	8356.76	14040.3	14595	15622.3	10124.4	9135.44	7944.14	7347.48	8007.33	8125.88	8949.3	9555.45	11343.5	20964.5	19380.6	21716.5	17682	17708.8	14849.8	21387	18630.5	24329.8	18000.6	9416.68	10156.6	11911.2	4425.97	7912.95	7294.65	7055.93	6445.86
mdhA	1429.28	13650.2	132940	734.784	8878.19	93029.8	1819.57	21475.4	198277	1515.19	16536.5	149537	21274.3	23022.5	22378.1	19950.3	25731.6	25369.3	28466.3	27110.2	27768.3	28223.7	25473.8	22292.2	22493.1	22990.6	23664.2	27002	25994.7	23152.9	5813.77	4988.41	5834.19	5367.93	5071.04	5389.22	5299.95	5116.24	7570.95	5952.66	15661.2	18830.2	20918.5	8949.08	12001.7	11865.7	14926.1	15450.8
menD	89.1428	921.908	6023.71	41.1433	465.28	3378.35	75.2149	896.859	6460.83	113.351	1160.69	7319.58	1024.53	1059.04	914.801	954.861	1412.04	1563.52	1906.32	1784.68	1905.76	1242.28	1145.05	1009.6	1063.85	1102.73	1186.36	1514.44	1289.14	1313.2	1016.52	1075.93	1044.39	804.826	927.731	841.641	1451.56	1015.33	1230.35	1314.15	983.732	1090.79	1275.63	503.094	931.586	842.158	879.58	784.125
menF	67.419	591.822	3741.09	11.0102	158.936	897.954	34.4735	346.141	2129.75	67.242	623.23	3703.53	422.947	407.653	469.196	445.206	658.016	910.444	1447.09	1325.53	1102.04	637.218	483.347	423.349	513.636	497.131	581.305	885.15	1159.57	1125.6	456.277	389.272	387.597	412.484	414.541	406.114	595.168	453.657	601.206	565.788	527.2	507.498	640.64	303.278	391.351	346.414	344.975	340.706
mrp	247.203	2587.34	25320.3	88.0814	1148.79	11673.4	189.291	2456.65	22782.9	342.614	4073.86	35511.6	2670.78	2781.48	2246.37	2204.83	2952.07	2894.09	4288.21	4641.38	6284.18	3121.78	3164.94	2721.53	2373.55	2473.61	2530.69	3068.39	3018.61	4019.71	2787.33	2597.45	2940.88	2408.84	2373.9	2754.56	3022.97	2715.64	3484.31	3032.43	2618.05	2715.44	2834.86	1343.43	2172.85	1969.96	1901.65	1675.97
mvaA	181.282	2073.88	13022.6	68.9585	667.038	4805.33	247.582	2597.35	16675.6	211.972	2148.9	11708.4	3062.21	3366.78	2966.33	2724.66	3376.08	3266.41	4019.81	3905.31	3832.02	3689.82	3532.36	3232.67	2926.7	2980.78	2999.45	3388.46	2990.06	2882.52	2337.98	2212.13	2407.55	1957.69	1923.68	1592.78	2516.67	2216.98	3052.96	2202.29	2015.7	2089.31	2267.66	848.231	1345.06	1311.86	1334.9	1256.35
mvaB	200.759	1995.52	18040.9	4.05638	79.8799	733.213	30.0859	452.314	3642.05	49.3108	610.841	4556.51	471.109	493.474	463.953	398.565	490.012	445.558	1127.67	1250.19	1124.59	782.395	519.91	485.779	515.099	476.041	483.216	555.194	753.279	860.012	6833.75	6516.85	7619.36	6579.6	5966.24	6020.45	8959.83	7561.85	9600.3	6699.12	1836.23	1621.36	1903.84	799.265	1094.93	812.639	559.246	316.907
ndhG3	935.625	9873.42	93704.1	124.009	1580.3	16242.1	820.469	9433.85	84357.7	849.17	9206.45	72703.7	10183.1	10703.7	9999.9	9128	12888.3	13625.1	20200.1	18244.8	15500.3	13986.6	11931.2	10374	9950.77	10152.5	11012.8	14226.6	15107.3	14284	8945.33	8231.03	9174.81	7572.14	7426.05	7987.67	10340	8132.52	12235.3	8608.53	9424.54	9491.97	11005	4408.59	6864.81	5637.25	4374.33	3564.89
nhaC2	9.73829	60.0157	444.443	5.79483	19.7641	92.8117	9.40186	76.8243	630.871	16.01	112.448	754.559	81.437	94.4038	112.712	116.178	209.005	282.797	465.356	255.535	185.553	144.202	88.2867	76.0858	122.921	145.624	213.73	311.185	410.68	147.551	122.444	127.452	120.428	170.794	189.954	287.334	397.227	149.419	173.21	134.077	62.8153	45.0377	62.1432	32.3813	58.7027	48.6194	50.3536	38.8305
pgi	30.7131	270.071	1967.63	8.11276	92.2324	756.416	36.9806	332.33	2134.22	23.6948	273.497	1450.79	394.926	404.22	359.105	299.348	404.01	411.989	462.294	461.185	469.52	467.683	420.03	367.748	357.057	336.443	337.632	403.059	373.346	305.642	377.728	347.776	358.249	299.695	284.406	245.479	406.653	329.441	382.179	354.687	312.955	325.15	364.95	137.423	239.915	210.105	234.626	180.374
pgk	71.1645	812.713	5946.04	9.27173	88.9384	691.447	55.7843	451.45	2957.49	46.7492	446.934	2537.07	471.984	614.483	435.12	439.27	583.015	652.061	851.111	742.172	809.87	676.192	544.88	533.576	557.536	494.119	597.825	635.213	648.962	533.292	1125.1	1059.14	1046.41	558.303	453.371	358.602	636.91	477.96	578.856	439.318	985.976	1008.41	929.888	253.522	387.948	303.872	307.478	197.91
porB	534.857	5032.98	44793.8	60.2662	731.271	6591.95	632.432	7628.05	63735.8	485.423	5294.59	39065.7	5979.05	6529.31	6333.71	5652	5976.15	7830.84	17504.9	17067.9	9677.44	15060.4	7670.24	6459.49	8929.36	8324.69	6707.21	9543.02	15195.2	15617.2	6399.42	5803.51	5609.52	4496.23	4674.34	2700.27	5932.82	5359.27	8072.7	7077.58	3957.36	3508.55	4400.87	1284.98	2553.99	2122.76	1855.58	1440.48
ppsA	1730.42	18689.9	126002	85.184	1090.32	7830.99	523.37	6054.44	41418.2	369.511	3932.83	23825.1	7733.89	9248.14	7881.97	7822.06	9605.24	7045.51	7131.37	6326.28	10003.4	8359.84	9155.95	8474.79	7250.89	7415.8	6939.52	5977.72	4080.45	3485.37	24024.4	24225.8	23511.8	12319.7	10036.1	2885.79	4807.12	2420.4	3056.32	2511.34	22293.8	26350.4	29742.9	5570.37	9331.17	3721.99	2710.52	2083.07
prsA	307.131	3347.54	42627.7	100.83	1105.97	14868.4	213.736	2762.22	34147.6	284.978	2813.11	33371.9	2937.86	3395.1	3138.46	2646.64	3498.09	3303.03	4205.55	4437.76	5265.18	3721	3771.36	2962.47	2816.95	2859.26	3004.61	3095.06	2827.54	3313.58	3250.54	3017.35	3289.01	3013.87	2959.51	2624.47	2784.63	2660.73	3560.3	2568.39	3073.46	3278.97	3919.54	1598.53	2440.84	2234.76	2094.49	1769.92
psc	29.964	229.227	2028.04	11.5897	119.408	1025.57	19.4305	267.59	1843.4	27.5372	296.368	2245.45	301.229	345.861	287.459	307.828	397.01	356.04	402.084	410.282	587.412	342.968	359.389	334.583	340.96	320.374	360.347	391.205	265.734	359.392	380.038	343.824	382.537	334.337	305.396	354.078	537.267	415.852	469.343	366.098	417.273	565.718	697.134	294.591	459.412	427.157	331.048	280.581
purB	176.038	1820.48	24224.3	84.025	851.503	12634	409.921	4563.71	59556.9	239.51	2355.69	28968.5	4766.25	5618.74	5281.73	5560.41	9433.24	10035.2	7211.99	4979.38	3861.75	5228.31	5740.42	5114.33	5060.26	6137.31	8274.56	11588.9	7401.03	3116.49	2059.6	1905.85	2051.33	2171.18	3568.2	3211.59	2260.83	1865.93	2915.51	1631.75	1735.27	1949.8	2500.42	1278.67	1997.59	1439.48	1559.89	1426.71
purC	248.701	2487.32	17272.9	105.466	1161.14	8689.5	444.394	5355.26	33642	318.279	3380.11	17868.8	6380.11	7009.05	6151.97	5756.3	8510.21	9058.66	7479.37	5390.68	5576.83	6181.21	6987.13	6774.56	6465.08	6633.44	7918.35	9647.74	6853.09	3618.16	3044.92	2955.11	3319.37	3298.26	4448.7	5134.69	4339.88	3246.71	4562.68	3055.25	3811.54	4789.38	5662.94	2826.65	4452.89	3732.41	2977.29	2655.5
purD	263.683	2719.88	20379.6	84.025	1016.2	8768.39	770.952	9136.91	65494.2	381.678	3935.69	25487.3	9352.12	11143.9	10212.2	11527.9	18612.5	21326.8	14694.4	9103.57	5618.86	10220.8	10649.7	10137	10253.7	13036.9	18046.3	25460.9	15631.1	5430.93	3329.09	3192.23	3393.24	4320.61	6473.13	5138.08	4360.07	3426.73	5471.2	3176.02	2895.11	3299.84	4540.97	2222.46	3689.76	2517.79	2276.62	1992.88
purE	119.107	1391.2	14442.2	128.066	1679.95	20332.7	462.571	5685	59131.8	233.746	2504.35	22286.8	7032.48	7853.54	6414.97	6278.68	10270.3	9334.34	5217.9	3842.19	4210.3	5375.43	7672.02	6723.84	6770.92	7570.46	8911.62	8927.56	4721.72	2497.83	1594.08	1695.41	1755.82	1469.47	3081.24	2450.26	2543.6	1674.21	2738.95	1822.88	2078.51	2797.83	3490.19	1491.12	3933.93	2752.21	2884.08	3076.37
purF	150.569	1759.63	19538.2	126.327	1580.3	18998.6	500.806	6384.18	69064.7	234.386	2616.8	27612.5	7388.87	9182.91	9555.17	12230.9	19846.5	17849.8	9364.26	5404.93	3699.77	5836.3	8519.22	8344.08	8494.74	12279.6	15979.2	19020.8	8298.15	2454.62	2123.13	1971.06	2167.71	2934.92	6203.42	4356.4	2707.88	1802.03	3019.44	1967.42	1504.2	2109.08	3261.95	2235.89	2812.62	2075.01	2415.9	2287.24
purH	8.2401	71.6854	660.192	19.1229	254.463	3568.61	12.5358	112.215	1293.06	15.3696	105.777	842.044	103.329	102.128	91.7422	100.065	129.003	142.416	139.811	132.349	142.496	94.511	126.633	104.374	122.921	127.547	152.812	160.038	152.632	95.9082	73.9284	82.992	86.0201	71.7013	121.739	84.8429	74.0593	80.1101	138.568	107.452	111.048	137.31	218.066	110.57	153.988	169.3	297.836	358.242
purK	11.9856	68.3512	302.048	15.0666	86.4679	484.941	23.1912	222.704	948.543	18.5716	113.401	393.683	335.38	351.01	271.732	305.284	454.011	388.592	236.76	176.126	206.056	230.919	331.744	290.687	343.887	326.399	375.835	389.229	209.732	111.717	87.7899	99.788	77.9241	108.76	149.025	116.518	162.931	104.413	146.39	104.599	121.144	163.674	215.806	105.831	201.631	164.091	169.274	152.817
purL	95.8847	931.077	8056.06	50.415	661.274	6332.08	313.395	3349.19	29279.6	117.193	1248.36	9528.58	4186.56	4844.63	4116.17	3827.92	5511.14	5004.9	3639.16	2421.99	2339.4	4163.35	4788.88	4368.11	3970.07	4182.93	4776.41	5303.98	3108.65	1473.4	1010.74	995.904	1026.17	872.5	1317.08	1457.03	1469.07	933.418	1476.2	933.787	1260.79	1619.16	2090.27	828.487	1796.81	1286.68	1319.91	1183.7
purL2	241.21	2259.76	23244.8	126.907	1440.31	16587.8	623.03	7439.01	72433.8	271.53	3016.09	24608.8	8813.58	10462.5	9790.21	9814.04	14868.4	13216.2	8362.11	6155.25	5143.19	9086.69	10615.8	9562.43	9349.34	10632.6	12488.3	13698.1	8692.36	3842.65	2476.6	2463.08	2600.84	2279.13	3420.22	3346.2	2790.02	2116.17	3703.34	2230.82	2916.42	3441.54	4400.87	1862.32	3582.56	2592.46	2922.65	2921.05
purM	26.2185	225.892	1398.05	23.1793	213.287	1826.07	103.42	1050.51	6823.25	26.8968	318.285	1662.22	1229.44	1380.87	1425.94	1591.72	2282.06	2327.48	1359.33	744.209	467.469	1034.75	1388.51	1350.04	1498.47	1819.8	2345.87	2789.8	1322.08	471.11	278.387	283.556	303.6	414.095	614.989	697.974	385.108	272.734	424.644	272.909	265.843	405.339	606.743	415.428	471.323	337.731	422.113	465.966
purU	74.91	707.685	5065.78	13.9076	121.055	870.11	46.3825	421.239	3158.83	68.5228	725.195	4432.58	415.066	475.452	417.646	413.83	607.015	659.182	853.152	911.172	1207.63	585.578	502.075	424.325	453.638	503.157	524.517	684.608	680.807	824.178	490.931	431.756	417.957	431.819	441.827	467.201	619.405	411.352	576.621	620.94	651.709	674.467	836.108	371.2	578.519	496.613	337.476	284.339
pykA	5.9928	104.194	711.971	12.7486	214.935	1512.83	40.1146	375.489	2769.57	37.7836	400.239	1724.18	386.169	394.78	394.055	357.013	508.013	487.266	653.131	625.094	739.135	450.145	445.892	356.043	494.612	490.101	519.354	583.843	547.939	577.557	106.272	115.596	117.392	211.881	262.367	248.872	521.108	470.759	541.979	445.974	123.387	117.537	242.923	163.486	323.29	319.499	347.118	356.99
rbsA	20.2257	246.731	1445.52	6.37431	41.9987	273.795	37.6074	386.711	2129.75	33.9412	382.133	1479.96	436.958	483.176	393.181	397.717	466.012	526.939	743.957	618.986	697.103	605.065	514.56	459.441	436.078	431.852	455.338	573.964	552.332	504.836	213.699	233.168	247.94	165.96	223.537	136.88	297.584	211.527	336.362	266.253	310.711	297.688	305.067	98.7234	205.885	175.377	154.275	105.218
rpi	25.4694	307.58	2028.04	13.3281	134.231	953.641	26.3252	220.978	1686.8	24.9756	249.673	1603.89	227.673	261.756	216.686	221.331	347.009	297.039	289.827	322.728	435.69	280.61	291.613	222.405	223.892	221.952	263.291	316.125	248.165	313.019	368.487	351.728	335.985	283.583	307.495	289.597	379.722	327.641	423.526	308.093	376.892	378.976	430.483	165.855	284.155	283.035	245.34	192.9
rspA	52.437	496.797	2998.91	23.1793	313.755	2204.28	58.2915	610.278	4093.95	69.1632	639.43	3678.02	713.668	830.753	704.231	635.161	836.021	774.132	941.937	934.587	1146.12	835.984	800.822	714.036	698.017	719.083	770.255	815.997	703.866	778.859	671.131	657.02	690.185	597.779	571.961	552.044	879.286	738.093	828.055	582.904	688.725	820.565	923.109	365.671	576.817	610.348	566.745	523.585
sdhA	1440.52	15806.6	164474	228.896	2639.33	29358.7	1222.24	15886.2	158648	1604.2	17541.9	163287	15768.1	17862.9	17176.8	16592.2	22386.6	19921.9	25302.7	24876.5	28868.3	21750.2	20675.1	18226.5	16192	17340.3	19370	21323.6	19051.6	20625.5	17682.7	16033.3	17146.3	13446	14144.8	11837.3	16868	13092.1	17654	13306.9	14977	14860.3	17705.2	6398.86	11033.5	9730.83	7985.86	5947.32
sdhB	1036.75	10971.2	132392	163.994	2417.81	29801.9	802.919	9935.36	111481	1043.85	11495.4	119891	10853.9	11924.9	11348.9	10428.8	14648.4	14915	20101.1	19526.6	19773.1	14841.1	13579.2	11564.1	10458.6	10937.9	12096.9	14810.5	14784.5	15341.1	11967.2	10815.6	11354.7	9570.91	9877.61	9051.04	12042	9788.73	12856.6	9577.5	10471.1	11040.8	13017.3	4601.3	8215.82	7475.24	6299.55	4743.58
serA1	70.4154	710.186	3607.32	37.6664	434.81	2406.14	68.9469	668.112	3418.33	49.3108	411.675	2055.9	739.938	852.209	773.256	695.37	967.024	864.668	618.433	528.378	829.348	908.085	903.378	775.49	872.156	920.949	926.165	936.52	578.686	442.653	824.763	828.932	768.109	694.455	770.311	653.856	1238.81	827.204	1111.9	1056.45	998.314	1130.34	1428.16	533.896	1061.75	981.939	929.934	898.111
serA3	20.2257	182.548	1104.63	34.1895	352.46	2424.71	34.4735	278.812	1615.21	31.3796	215.367	962.336	322.245	303.809	283.964	264.58	362.009	286.866	231.657	221.939	356.753	299.122	364.74	294.589	336.57	383.645	368.607	310.198	200.948	231.866	294.558	294.424	316.757	245.718	288.604	263.578	479.366	376.247	465.99	330.914	342.119	470.15	579.626	213.243	444.098	487.063	446.754	513.564
serB	19.4766	151.706	1786.4	15.646	199.288	3014.06	19.4305	181.271	1982.1	20.4928	209.649	2613.62	200.528	211.979	195.717	184.019	269.007	228.883	293.909	261.644	394.684	244.559	254.159	188.264	179.992	193.831	205.47	226.227	169.104	183.385	154.788	176.852	170.016	130.512	135.382	151.586	179.089	124.216	156.448	143.586	149.186	209.81	275.69	116.888	185.466	185.796	204.628	225.467
srp19	11.2365	126.7	828.476	10.4307	74.9388	461.738	11.909	134.658	966.44	15.3696	123.884	918.593	199.652	174.218	147.661	136.53	176.004	193.279	253.088	296.258	261.414	183.176	189.058	143.393	141.945	157.676	168.3	188.687	189.967	222.381	128.22	113.62	135.608	140.986	114.392	142.536	172.356	163.821	224.614	166.408	125.631	174.658	185.3	71.0808	121.659	109.394	118.92	126.512
sucC	880.192	8751.46	81945.8	125.748	1628.89	15819.8	638.073	7440.73	62483	549.463	6197.99	41150.8	8712.01	9108.25	8985.49	7929.76	10343.3	8747.38	11912.5	11897.2	13431.5	12026.3	10427.6	9843.36	9543.96	9055.83	9156.33	9476.83	8893.31	8891.01	9764.32	8354.53	9198.08	8070.02	7846.89	7470.7	10753.4	9020.94	12496.8	9064.01	11301.1	12656.7	15030.7	5827.05	8874.31	7740.04	6232.06	5491.38
thiC	14.2329	165.877	1225.45	8.69224	71.6448	593.995	13.7894	197.671	1230.42	16.6504	165.813	1068.05	185.641	244.592	221.929	189.955	251.006	215.658	253.088	270.806	361.879	277.687	248.808	218.503	203.406	221.952	199.275	199.554	180.084	178.115	271.456	290.472	227.7	183.684	175.261	99.549	251.802	193.524	241.376	204.444	287.156	292.196	370.599	105.831	228.855	189.269	203.557	146.554
thiD	4.4946	47.5124	319.308	3.4769	19.7641	192.584	5.64111	39.7069	384.786	8.9656	63.8477	437.425	55.167	75.523	59.414	43.2486	95.0024	96.6393	137.77	134.385	136.345	94.511	63.3167	58.5276	55.6073	50.2153	75.3735	93.8496	106.513	92.7464	45.0501	65.208	57.6841	49.1436	37.7809	21.4935	78.0989	52.2066	51.4042	58.0051	51.5983	49.4316	63.2731	18.9549	40.8366	37.3328	42.8541	33.8201
thrC2	60.6771	624.33	2990.28	31.2921	290.697	1570.84	63.9326	684.513	3310.95	62.7592	584.159	2511.55	783.721	833.328	765.392	659.753	1027.03	875.857	1021.54	1057.77	1115.37	982.135	954.209	740.374	807.769	816.501	900.352	872.307	758.77	907.439	916.019	877.344	880.441	701.706	704.194	626.706	964.118	868.609	1085.08	814.924	767.244	865.603	1094.85	432.014	695.924	688.486	722.091	606.256
trpE2	14.2329	67.5177	453.073	13.3281	28.8226	148.499	14.4162	54.3812	371.364	12.1676	78.1419	415.554	71.8046	90.9709	56.7928	68.6889	107.003	73.2424	108.175	91.6262	133.27	71.1268	94.5291	75.1104	76.0941	77.3316	79.5035	72.116	66.9826	73.7756	70.463	80.028	58.6961	63.6449	54.5724	45.2495	122.535	53.1067	79.3413	61.8087	98.7097	124.128	141.235	62.3932	108.047	91.1615	88.9222	67.6402
ush	79.4046	694.348	4573.88	8.11276	121.055	649.682	141.028	1753.15	10568.2	83.8924	877.667	4392.48	2496.53	2627	2316.27	2256.56	2909.07	2276.62	1584.86	1218.63	1873.98	2407.59	2680.7	2530.34	2694.03	2642.33	2582.32	2487.51	1459.34	864.228	680.372	672.828	790.373	572.804	588.753	355.209	845.623	539.168	663.785	496.372	856.98	898.557	1143.43	288.272	657.64	540.891	412.471	319.412
VNG0310C	165.551	1731.29	14148.8	81.1276	883.62	8376.26	206.214	2412.63	18841.1	181.233	2220.37	14471.5	2782.87	2830.4	2718.19	2380.37	3472.09	3093.48	2872.75	2909.64	3920.18	3023.38	3082.9	2719.58	2895.97	3040.03	3344.31	3269.92	2388.31	2578.98	2022.63	1634.15	1687.01	1645.1	1595.19	1615.41	2325.46	1827.23	2090.81	1729.69	2338.75	2843.97	3425.78	1468.21	2372.78	2194.82	1751.66	1603.32
VNG0683C	2546.19	24541.4	223559	228.316	2696.15	25544.1	1141.39	12317.8	110228	1170.65	11373.5	113224	11554.4	13383.9	12395.7	10764.7	13024.3	10035.2	14265.8	15651.8	18284.6	14458.2	14737.6	12445.9	11172.7	11203	10570.9	9398.79	9358.89	12025.4	22037.6	20385.4	20232.9	11037.2	9248.98	4677.67	6891.56	5447.49	7431.26	5979.28	21046.5	21983.9	21627	5423.47	7949.53	6338.76	5363.19	4276.36
VNG1245C	63.6735	563.481	5592.21	13.9076	171.289	1677.57	67.0666	626.679	5740.48	95.4196	965.339	6510.35	587.572	602.468	635.206	589.368	772.019	902.306	1257.28	1300.07	1491.6	839.881	720.562	653.558	642.41	705.023	788.84	1041.24	1037.68	1144.58	636.477	526.604	630.477	580.055	527.883	634.625	805.227	728.192	872.754	664.682	697.698	705.225	834.978	368.831	519.816	496.613	428.541	321.917
VNG1451C	25.4694	202.553	1324.7	6.37431	69.1743	422.293	1.88037	18.9903	120.805	5.1232	25.7297	149.454	21.8917	18.8808	13.9798	23.7443	15.0004	24.4141	35.7181	33.5963	22.5533	24.3585	25.8617	17.5583	26.3403	21.0904	24.7803	29.6367	20.8634	20.0248	278.387	194.636	244.904	228.8	208.845	227.379	302.97	256.532	272.666	250.088	302.859	341.628	415.794	161.117	247.572	224.865	206.771	167.848
VNG1670C	39.7023	344.257	2291.25	11.0102	121.879	768.017	30.0859	329.74	1995.52	35.222	364.98	2019.45	366.904	415.377	363.474	345.989	509.013	449.627	563.325	701.45	683.776	468.657	451.243	325.803	424.371	384.649	398.55	392.192	400.797	576.503	389.279	367.536	340.033	261.025	282.307	283.941	410.693	324.941	462.638	393.674	425.125	374.582	484.717	186.39	262.035	253.516	241.054	246.761
VNG1775C	197.762	1952.18	13108.9	64.3226	800.446	5884.26	180.516	2091.52	13467.5	199.164	2176.54	13596.6	2224.19	2372.11	2212.3	2052.19	3079.08	3100.6	4091.25	3971.49	3829.97	2965.89	2655.73	2338.18	2132.1	2281.78	2747.52	3279.8	3085.59	3153.38	2023.79	1946.36	2051.33	1840.06	1743.17	1834.87	2477.62	2113.47	2907.69	2133.83	2048.23	2251.89	2676.68	1093.07	1641.97	1678.24	1553.46	1369.09
VNG2371C	216.49	1913.83	14886.7	169.789	2045.58	16836	896.31	9953.49	74321.9	272.81	2596.79	20486.1	10326.7	11894.9	11496.6	12069.7	16281.4	16106.2	8686.64	5220.66	3759.23	8286.76	11535.2	10314.5	11430.2	13645.5	15649.8	17106.3	8482.63	2910.97	2042.27	2059.98	2316.47	3817.89	6379.73	4958.22	2452.04	2215.18	3699.99	2088.18	1628.71	2392.49	3816.72	2862.98	2357.46	1943.04	2545.53	3055.08
yqeC	234.468	2168.9	17626.7	85.7635	914.089	8088.54	154.817	2204.6	16970.9	172.908	2097.44	15696.3	2464.13	2689.65	2420.25	2388	3059.08	2898.16	3843.27	3449.22	3926.33	3052.61	2928.62	2716.65	2313.55	2418.37	2527.59	3108.89	2886.84	2526.29	2322.97	1878.19	2303.32	2059.2	1940.47	2108.63	2469.54	2181.87	2648.44	2036.84	2264.72	2555.07	2791.92	1379.76	1826.59	1732.94	1737.73	1541.95
ywfD	14.2329	125.033	1014.02	8.11276	42.8222	345.724	11.2822	52.6548	581.654	8.3252	71.4713	506.684	67.4263	72.9484	81.2574	70.385	123.003	92.5703	79.6003	69.2287	144.546	70.1525	65.1003	73.1594	73.1675	81.3488	99.1213	105.704	66.9826	61.1283	155.943	139.308	172.04	158.71	124.887	193.442	215.445	164.721	176.562	79.8759	151.43	151.59	198.858	87.6664	130.167	145.858	116.777	58.872
GEOMEAN(mrp,srp19,VNG1670C)	47.9549	483.249	3635.86	21.627	218.923	1605.66	40.7809	477.804	3528.69	57.0288	568.979	4038.7	580.526	586.053	494.016	470.495	641.889	631.223	848.729	988.032	1039.51	644.727	646.334	502.842	522.903	531.358	553.692	610.076	612.543	801.736	518.165	476.907	513.761	445.884	424.809	481.284	598.126	524.826	712.741	583.491	519.035	562.159	633.818	261.094	410.687	379.447	379.17	374.018
average	41.8479	437.239	3202.23										569.614
Norm. Factor:	0.872651	0.90479	0.880735	1.93498	1.99723	1.99433	1.02617	0.915101	0.907484	0.733803	0.768462	0.792885	0.981204	0.97195	1.15303	1.21067	0.887403	0.902397	0.671138	0.576514	0.547962	0.883497	0.881299	1.13279	1.08933	1.072	1.02876	0.933678	0.929917	0.710476	1.09929	1.19439	1.10871	1.2775	1.34087	1.18353	0.952332	1.08534	0.799188	0.976218	1.09745	1.01326	0.898703	2.18165	1.38698	1.50117	1.50227	1.52296

## Sheet: Reference Gene Normalized
Assay number	1	2	3	4	5	6	7	8	9	10	11	12	13	14	15	16	17	18	19	20	21	22	23	24	25	26	27	28	29	30	31	32	33	34	35	36	37	38	39	40	41	42	43	44	45	46	47	48
Cartridge ID	Schmid 1	Schmid 1	Schmid 1	Schmid 1	Schmid 1	Schmid 1	Schmid 1	Schmid 1	Schmid 1	Schmid 1	Schmid 1	Schmid 1	Schmid 2	Schmid 2	Schmid 2	Schmid 2	Schmid 2	Schmid 2	Schmid 2	Schmid 2	Schmid 2	Schmid 2	Schmid 2	Schmid 2	Schmid 3	Schmid 3	Schmid 3	Schmid 3	Schmid 3	Schmid 3	Schmid 3	Schmid 3	Schmid 3	Schmid 3	Schmid 3	Schmid 3	Schmid 4	Schmid 4	Schmid 4	Schmid 4	Schmid 4	Schmid 4	Schmid 4	Schmid 4	Schmid 4	Schmid 4	Schmid 4	Schmid 4
Owner	RLH	RLH	RLH	RLH	RLH	RLH	RLH	RLH	RLH	RLH	RLH	RLH	RLH	RLH	RLH	RLH	RLH	RLH	RLH	RLH	RLH	RLH	RLH	RLH	RLH	RLH	RLH	RLH	RLH	RLH	RLH	RLH	RLH	RLH	RLH	RLH	RLH	RLH	RLH	RLH	RLH	RLH	RLH	RLH	RLH	RLH	RLH	RLH
Sample ID	ura 3 + -240			ura 3 + 360			trmB + -60			trmB + 360			t3 + -60	t3 + 0	t3 + 5	t3 + 10	t3 + 20	t3 + 45	t3 + 90	t3 + 180	t3 + 360	t3 - -240	t3- -60	t3 - 0	t2 + 5	t2 + 10	t2 + 20	t2 + 45	t2 + 90	t2 + 180	u1 + -240	u1 + -60	u1 + 0	u1 + 5	u1 + 10	u1 + 20	u1 + 45	u1 + 90	u1 + 180	u1 + 360	u2 + -60	u2 + 0	u2 + 5	u2 + 10	u2 + 20	u2 + 45	u2 + 90	u2 + 180
Input	10ng	100ng	1000ng	10ng	100ng	1000ng	10ng	100ng	1000ng	10ng	100ng	1000ng	100ng	100ng	100ng	100ng	100ng	100ng	100ng	100ng	100ng	100ng	100ng	100ng	100ng	100ng	100ng	100ng	100ng	100ng	100ng	100ng	100ng	100ng	100ng	100ng	100ng	100ng	100ng	100ng	100ng	100ng	100ng	100ng	100ng	100ng	100ng	100ng
Reporter Density	0.14	0.75	2.36	0.1	0.25	0.96	0.14	0.74	2.62	0.13	0.59	1.86	0.71	0.82	0.76	0.83	0.91	0.89	1.09	1	1.08	0.95	0.95	0.69	0.43	0.76	0.77	1.04	0.73	0.7	0.65	0.77	0.77	0.73	0.59	0.4	0.5	0.63	0.71	0.77	0.54	0.61	0.7	0.32	0.6	0.52	0.44	0.31
Reporter Counts
Gene Name
POS_A(128)	13946.7	13146.8	12138	13837.5	13156.3	12165.3	13937.3	13228.4	12219.2	13839.7	13027.8	11260.1	12819.8	12802.9	12615.9	12648.1	12649.3	12568.2	12473.8	12612.9	12360.3	12641.1	12538.5	12679	12782.4	12601	12606	12555.1	12523.5	12493.4	12527.4	12544.6	12390.9	12499.4	12542.2	12442.5	13115.2	12877.9	12648.8	12752.6	12751.5	12676.5	12602.6	12832.5	12585.3	12715.7	12653.7	12857.9
POS_B(32)	3567.21	4156.92	4163.95	3641.47	4157.05	4243.82	3614.07	4052.7	4232.65	3660.53	4183.45	4964.78	3693.56	3672.31	3814.73	3884.74	3852.1	3842.18	3942.26	3731.22	3936.58	3759	3886.4	3816.97	3637.89	3837.45	3748.02	3883.4	3881.7	3968.07	3825.79	3889.76	4014.61	3919.4	3872.54	4000.06	3503.68	3663.46	3877.67	3763.68	3786.86	3804.04	3874.35	3726.22	3880.33	3788.84	3916.86	3646.31
POS_C(8)	922.142	1053.61	1661.27	911.527	1053.26	1691.49	888.162	1069.5	1615.21	918.334	1153.07	1789.8	947.471	967.21	1018.78	942.989	947.024	1029.46	1046.03	1066.94	1120.49	1038.65	1021.09	953.024	1071.17	1023.39	1092.4	1010.61	1027.8	1006.51	1086.98	1026.53	1050.46	1041.68	1000.14	1020.38	871.207	904.614	916.336	925.229	922.039	978.747	978.473	935.108	989.438	929.847	916.006	938.194
POS_D(2)	275.669	328.419	604.097	297.854	314.578	559.191	265.132	324.561	505.591	270.249	313.521	579.589	273.208	286.644	290.954	267.972	286.007	303.142	283.704	317.638	295.244	307.891	285.371	276.055	260.476	272.167	303.559	271.67	296.48	250.837	301.489	279.604	261.096	278.749	322.187	286.203	243.722	276.335	274.901	284.32	273.695	265.832	282.469	256.681	277.349	299.53	263.553	289.35
POS_E(0.5)	55.4334	70.0183	129.449	73.0149	72.4683	90.4914	53.2772	73.3715	143.176	58.2764	70.5183	113.002	70.0533	70.3737	59.414	62.7529	76.0019	64.0871	64.2925	67.1926	85.0876	58.4604	70.451	70.2331	52.6806	67.2885	60.9183	71.1281	73.571	73.7756	56.6014	67.184	69.8281	61.228	60.8693	54.2994	67.3267	75.6095	77.1063	77.9741	72.9106	74.6967	67.7926	56.8647	71.4641	66.8517	54.639	68.8928
POS_F(0.125)	20.2257	31.675	90.6145	26.0767	33.7637	37.1247	29.4592	38.8437	71.5882	40.3452	39.071	80.1946	25.3943	30.0376	29.707	22.8963	19.0005	22.3796	19.3898	33.5963	31.7797	24.3585	27.6453	34.1411	24.8769	28.1206	18.5852	37.5398	26.3538	36.8878	31.1885	21.736	42.5041	29.0028	31.4841	26.0185	28.2772	31.504	34.642	25.6744	22.434	29.659	23.7274	22.114	25.5229	28.6507	24.6411	28.8097
NEG_A(0)	2.2473	14.1704	81.9846	4.05638	7.41153	6.96088	5.64111	6.90555	53.6911	9.606	7.6236	32.8069	11.3837	12.015	4.36868	12.7202	11.0003	10.1726	10.2052	5.09035	14.3521	6.82038	16.9439	12.681	7.31675	11.0474	8.26011	6.91523	9.88268	5.26968	4.62052	4.94	10.12	4.02816	8.39576	6.78743	5.38613	8.10102	1.11748	6.65633	12.3387	7.68937	7.90913	9.47745	6.80611	10.4185	3.21406	5.01038
NEG_B(0)	2.9964	20.0052	86.2996	5.79483	4.11752	44.0856	5.64111	9.49513	138.702	4.4828	17.1531	102.066	14.8863	13.7315	11.3586	16.1122	12.0003	13.2243	23.4719	17.3072	17.4276	14.6151	15.1603	14.6319	10.2434	12.0517	12.3902	14.8184	14.275	11.5933	8.08592	11.856	7.08401	13.6957	13.6431	11.3124	13.4653	13.5017	18.9972	14.2636	14.5821	9.88633	12.4286	10.2672	7.65687	10.4185	7.49947	10.0208
NEG_C(0)	2.2473	15.8375	94.9295	3.4769	9.05854	27.8435	2.50716	11.2215	89.4852	2.5616	10.4825	145.808	10.508	9.44038	10.4848	9.32813	11.0003	6.10354	12.2462	17.3072	23.5785	9.7434	8.91784	7.80367	10.2434	10.0431	13.4227	8.89101	9.88268	13.7012	9.24105	11.856	10.12	7.25069	8.39576	4.52495	12.1188	8.10102	5.58742	7.60723	12.3387	4.39392	6.77926	3.15915	3.40305	6.07743	4.28541	6.26298
NEG_D(0)	4.4946	9.16907	159.654	4.05638	5.76453	32.4841	6.89469	12.9479	107.382	1.2808	11.4354	153.099	3.50267	6.00751	6.11615	6.78409	11.0003	9.1553	14.2872	9.16262	10.2515	10.7177	9.80963	8.77913	2.9267	9.03875	9.29262	10.8668	4.3923	4.21575	5.77565	3.952	15.18	5.63942	5.24735	7.91867	9.42573	5.40068	6.7049	6.65633	6.73021	2.19696	4.5195	3.94894	4.25382	3.47282	2.1427	5.01038
NEG_E(0)	7.491	13.3368	81.9846	4.05638	8.23504	11.6015	3.13395	11.2215	44.7426	5.1232	12.3884	54.6782	15.762	12.015	10.4848	7.6321	14.0003	8.13805	13.2667	16.2891	19.4779	17.5381	9.80963	12.681	7.31675	12.0517	11.3576	6.91523	12.0788	9.48543	8.08592	8.892	9.10801	5.63942	14.6926	6.78743	8.0792	9.90125	5.58742	5.70542	10.0953	18.6742	14.6884	6.3183	9.3584	10.4185	6.42811	8.76817
NEG_F(0)	8.2401	68.3512	302.048	8.69224	21.4111	157.78	6.89469	84.593	362.415	8.9656	31.4474	160.389	69.1776	69.5155	71.6463	70.385	86.0021	55.9491	50.0053	41.7408	43.0564	72.1011	80.2606	66.3312	58.534	53.2282	72.276	63.225	29.648	35.8338	33.4988	29.64	32.3841	25.7802	35.682	21.4935	37.7029	35.1044	46.9343	38.9871	58.3285	74.6967	87.0005	32.3813	48.4935	38.201	50.3536	56.3668
NEG_G(0)	13.4838	15.8375	30.2048	13.3281	13.1761	16.2421	12.5358	14.6743	31.3198	14.7292	18.1061	25.5165	12.2593	11.1568	12.2323	10.1761	15.0004	13.2243	14.2872	19.3433	9.22637	14.6151	16.0521	8.77913	13.1701	17.0732	13.4227	10.8668	16.4711	14.7551	13.8616	15.808	18.216	14.5014	11.5442	16.9686	12.1188	12.6016	25.7021	13.3127	14.5821	9.88633	14.6884	15.7957	15.3137	11.2867	18.213	13.7786
NEG_H(0)	4.4946	10.8362	56.0947	6.37431	2.47051	9.28117	3.76074	11.2215	35.7941	4.4828	10.4825	32.8069	7.00533	6.86573	5.24241	4.24006	10.0002	2.03451	3.06155	6.10841	13.327	5.84604	8.02606	3.90184	5.8534	3.01292	7.2276	1.97578	3.29423	8.43149	5.77565	5.928	3.036	6.44506	7.34629	1.13124	2.69307	1.80023	3.35245	6.65633	6.73021	3.29544	6.77926	3.94894	2.55229	6.07743	3.21406	2.50519
acd2	243.831	2491.09	20730.9	115.493	1330.58	12619	165.943	1694.36	15039.4	112.783	1204.64	8916.37	2267.45	2544.97	2957.85	3067.67	3124.62	2972.38	1695.83	1257.79	1659.95	2446.47	2205.32	2858.61	2799.19	3031.74	3211.04	3599.09	2321	1260.22	4363.12	4524.35	4703.51	4770.3	5012.46	3992.46	5099.89	4760.57	3808.09	2751.45	2784.54	2551.11	2788.35	2588	2520.46	2834.72	2433.5	1924.82
acs2	148.39	1291.17	10888	122.22	1277.95	10772.7	256.633	2447.93	19806.2	109.023	950.533	7358.54	3190.24	3596.83	3784.96	3754.5	3586.09	1520.16	415.739	337.485	1137.53	1912.76	3131.93	3769.12	3647.23	3621.73	3736.83	1682.4	467.672	327.224	1919.98	1859.77	1749.23	1511.88	1711.16	874.271	1390.06	1016.98	701.067	556.973	1707.41	1610.58	1627.72	1266.43	1683.85	1522.28	1562.78	1327.73
acs3	925.642	9708.67	128125	751.263	10544.3	154839	612.317	6635.24	85173.3	763.163	9221.19	115372	7421.83	8274.7	8456.47	8239.99	8355.11	8867.58	8369.57	7580.8	12030.3	9185.02	8190.17	9054.28	8064.4	8413.73	8068.5	9043.85	8037.22	7109.08	16125.5	16749.8	16224.4	12554.1	15323	6830.83	15907.5	12583.8	11598.4	11625	16227.2	17447	19599.7	10519.1	20083.4	20565.1	19226.6	13672.2
aldY2	917.144	9290.85	69531.3	797.236	9486.76	75575.3	1416.31	14914.3	109381	578.481	6658.86	44278.4	18090.6	19091.9	21692.2	21083.5	19485.2	16113.1	12532.4	9076.3	9077.79	19771.5	18986.5	21914.1	21325.5	21388	20630.1	18206.7	15619	8164.13	14526.8	14061.6	14718.7	14331.5	14912.1	10007.9	12318.2	11976.2	11334.1	9120.44	15070	16110.3	16789	13892.8	16007.7	15508.2	15326.9	13532.9
argG	1551.24	17645	166680	2356.95	32205.3	322671	5559.74	62263.9	539450	849.629	10320.4	107176	32716.9	38403.1	41323.3	38070.7	29255.8	20071.4	10057.9	5992.56	9054.76	59994.4	51278.7	43986.3	68905.2	66011.5	55425.8	36810	20636.8	7412.34	96175.3	127263	74348.5	62381.3	67785	36706	48035.4	41954.2	54627.9	67655.5	42999.2	43556.9	47872.1	36083.8	42348.7	42752.8	53825.1	61329.2
argH	26.1481	222.486	1584.75	48.2154	373.352	2896.78	77.1829	712.499	5327.14	12.688	128.886	904.643	496.622	558.042	633.681	558.504	487.197	300.176	149.31	103.887	160.659	887.512	755.278	615.479	954.848	971.105	843.39	512.838	284.892	122.054	1325.7	1938.84	945.863	804.827	999.115	445.838	905.337	765.912	914.513	1272.68	748.454	697.881	766.644	503.127	718.614	621.684	859.45	1030.13
aroC	69.9461	796.423	7216.87	97.552	1314.13	13438.1	86.8307	898.918	8197.78	70.4892	839.222	7497.27	980.355	1099.4	1205.91	1228.91	1134.13	962.95	823.259	788.248	1071.81	1101	1223.69	1284	1125.41	1160.59	1183.3	1044.12	907.774	871.599	1183.48	1198.94	1155.68	1275.17	1259.45	1138.03	989.972	1074.62	999.356	1021.12	1288.87	1478.13	1610.46	1947.03	1866.74	1925.01	1871.8	1779.84
aroE	32.6851	474.385	3868.76	60.5495	898.019	8084.14	70.1078	588.483	4612.52	32.8949	407.162	3297.76	647.842	733.212	779.76	846.996	882.101	756.407	515.05	424.351	458.945	660.254	723.841	802.222	722.113	837.605	903.936	890.088	637.178	401.355	965.067	1020.75	1078.26	1069.33	1186.27	1196.93	1133.59	1157.66	886.828	837.317	855.552	972.804	1057.05	1200.96	1262.59	1408.89	1294	1100.72
asnA	55.5647	550.558	3253.1	40.3664	458.878	3225.33	69.4646	612.18	3532.48	53.5718	560.946	3375.79	750.947	766.578	948.003	957.876	1009	1120.84	1052.02	880.983	774.084	909.033	789.073	912.721	857.609	924.811	982.539	1081.94	1100.77	861.865	664.119	515.686	546.424	619.573	645.907	536.88	691.185	635.004	618.011	709.213	674.593	701.221	816.4	735.737	778.793	682.94	653.44	635.249
aspC2	53.6036	526.424	4039.77	17.9406	111.841	906.978	40.521	343.611	2854.4	21.6167	158.91	1185	322.203	366.189	366.709	410.665	431.289	288.242	169.857	129.712	208.969	527.687	335.592	387.851	535.607	564.145	532.164	378.172	235.878	117.561	627.294	662.013	548.668	487.837	533.33	467.26	583.468	358.533	256.314	226.502	422.236	309.428	418.354	329.1	349.277	303.674	243.028	236.549
can	1641.45	15465.4	72906	1178.47	13394.6	70823	1552.02	15415.1	73069.5	1281.02	13341.1	49795.8	20963.8	19770	23213.5	23158.4	20917.5	20594.6	20786.3	17079.1	16942.2	20629.7	19996.4	22632.4	22060.3	22921.1	22115.1	22032.7	22295.1	16889.9	13730.6	12096.8	12292.9	13522.5	13510.6	13318.9	13363.3	12539.9	11155.5	9808.3	20437.2	22336.7	22889.7	25795.6	24471.8	24948.2	24539.4	21321.8
carA	3397.94	39037.6	341891	193.983	2347.02	24502.3	4058.53	44197	390452	6555.02	72956	553726	31647.2	38315.5	46210.4	50737.7	73903	89857.2	103104	93271.5	87240.6	75241.4	45446.3	44912.3	49717.4	56865.6	77417.7	104186	117813	93009.5	51750.5	54927	42993.6	37133.2	48013.8	25933.6	50046.1	31610.5	26242.2	28315.6	13331.8	6827.44	8343.73	6144.35	9468.24	6993.62	4691.57	3185.78
carB	172.577	1764.05	9797.31	17.9406	222.038	971.762	332.53	3470.07	19355.5	264.569	2844.28	12968.5	2909.28	2992.91	3830.29	3911.58	5134.64	5260.88	4840.93	4086.8	3720.99	6111.01	3880.13	4175.75	5160	5011.64	6090.68	7243.38	6346.25	4834.98	3673.61	3574.4	3099.02	2823.07	3405.43	2223.84	3720.09	2641.61	1925.48	1902.99	982.346	703.447	705.719	577.217	843.693	637.324	402.364	320.486
cbiC	324.89	3354.63	38832	214.166	2439.12	30420.8	124.136	1221.99	13715.8	160.245	1711.4	16598.6	1861.04	2494.92	2355.4	2209.38	2336.59	2090.22	1675.97	1430.35	2678.4	1187.94	1699.96	2281.8	1756.66	1661.21	1826.99	1619.68	1300.91	1197.33	5809.45	6222.45	5846.85	4731.19	5517.65	2873.18	5353.8	4033.74	3755.4	3545.14	5438.6	5724.41	6802.32	4126.67	6586.7	6391.49	4670.65	3502.45
cbiF	472.627	5223.51	47470.2	107.644	1439.13	15326.1	123.493	1308.88	12294.6	178.573	1901.8	14795.1	1708.1	2368.13	2231.48	2344.9	2641.87	2693.32	2988.94	2600.1	3513.71	1485.79	1655.95	2226.55	1951.14	2034.8	2178.58	2302.24	2319.98	1876.48	8603.07	8872.86	8668.73	6200.88	8510.77	2592.02	8911.03	5865.48	5553.17	5217.91	5873.15	5476.2	6565.72	3361.64	6645.7	5967.91	4466.24	2886.28
cbiG	728.878	8170.13	103601	171.557	2365.11	31364.8	210.323	2136.71	27395	305.453	3345.91	35402.5	2504.59	3546.78	3544.18	3704.2	4126.53	4102.4	4803.94	4223.55	5813.49	2365.55	2580.99	3574.64	2902.8	3099.57	3368.25	3673.8	3965	3088.79	13278.6	13739.4	13239.8	9395.49	13163	3620.26	12581.1	8408.42	8122.55	7411.46	8337.63	8107.45	9427.18	4447.16	9477.68	8843.03	6622.92	4196.84
cbiJ	316.392	2985.08	24481.9	208.56	2521.36	24196.9	130.568	1270.18	10053.4	148.027	1567.13	11300.8	1722.71	2354.79	2172.05	2158.04	2175.97	1983.73	1460.91	1395.13	2344.72	1287.8	1626.09	2172.41	1704.06	1785.03	1788.75	1634.44	1350.94	1091	5097.08	5736.27	5162.42	4450.22	4939.29	3214.59	5008.85	3987.82	3515.16	3709.44	5367.2	5772.27	6512.92	4805.55	6873.44	6895.87	5316.04	3670.33
cbiL	198.072	2088.35	22646.3	58.307	654.6	7431.67	47.5961	539.509	5656.02	67.6696	715.463	6679.33	716.579	1042.68	933.899	994.836	1137.68	1147.46	1256.81	1125.73	1465.59	599.996	686.902	952.501	809.787	900.049	962.357	949.12	1005.8	819.932	3526.31	3760.85	3563.54	3103.01	3781.16	1611.98	3922.7	2918.09	2658.7	2547.22	2636.82	2613.44	3089.93	1938.42	3060.89	2720.03	2121.26	1365.88
cbiP	7.84443	92.011	623.258	5.60644	67.4336	421.097	19.9389	141.394	913.572	15.0377	128.154	676.315	158.094	196.024	181.34	177.613	175.71	147.793	161.638	131.472	143.245	170.444	172.118	191.163	200.853	199.174	206.068	156.803	142.957	113.068	148.57	177.009	148.107	79.2477	144.942	61.5873	166.705	117.231	94.6664	123.462	142.797	156.94	158.406	87.8749	122.719	132.939	157.727	97.2903
cbiT	207.877	2155.47	19716.2	57.1857	684.205	6533.94	57.244	526.87	4600.34	64.3801	770.386	7072.4	644.405	861.67	906.698	977.383	1007.23	1063.01	1114.34	993.087	1336.39	522.522	642.104	823.217	742.836	746.093	906.06	883.631	881.225	715.85	3399.32	3234.54	3235.91	2947.6	3488.46	1965.44	3099.43	2352.44	2213.94	1960.55	2213.36	2231.66	2456.31	1831.59	2631.38	2223.47	1691.54	1007.24
citZ	207.877	2314.61	16466.9	99.7946	1281.24	9352.05	261.135	2645.41	18044.1	139.099	1625.72	10228.5	3396.45	3592.65	4073.09	3937.25	3783.98	3488.28	2591.69	2031.37	2311.02	3723.07	3538.25	4144.82	3798.67	3924.26	3830.31	3798.32	3057.23	1960.35	2924.41	2902.94	3202.25	3231.66	3119.77	2490.27	2242.82	2199.07	2207.69	1721.05	2396.78	2326.27	2352.73	2367.45	2172.36	2078.8	1963.54	1842.79
cobH	147.737	1612.46	15934.9	56.0644	486.838	5131.83	61.1031	616.13	5647.9	98.2149	1081.62	9127.36	648.701	845.821	915.765	936.316	997.466	1100.64	1347.9	1259.55	1566.7	822.089	760.779	847.527	714.143	836.529	909.247	972.179	1166.12	1097.74	2471.08	2640.97	2626.65	1831.96	2355.66	804.651	2557	1901.1	1735.25	1892.78	2032.4	1851	2063.34	1121.7	2290.36	2044.91	1557.95	1001.52
cobI	28.1092	205.139	1740.56	24.6683	149.67	1045.8	38.5914	348.35	2265.66	34.3047	334.664	2156.11	427.885	534.686	513.795	501.011	500.508	445.215	436.971	356.854	430.858	497.558	445.622	489.51	613.717	473.71	474.805	404.921	394.152	384.882	430.471	495.625	457.784	316.991	396.831	175.39	584.75	367.325	292.93	345.323	449.318	375.097	461.002	234.333	401.197	380.57	349.252	251.81
cobN	186.305	2015.19	15395.2	124.463	1611.83	14095.2	79.7556	751.204	5854.98	97.745	991.542	5696.65	1296.54	1674.96	1500.08	1516.38	1489.99	1300.76	1110.92	917.373	1650.4	732.563	1149.03	1551.41	1103.1	1123.98	1162.05	992.471	775.029	684.4	3464.08	3579.12	3707.16	2899.23	3406.84	1700.34	3917.57	2979.63	2575.64	2821.07	3864.14	4363.15	4554.17	3060.11	4780.14	4621.58	3640.59	2680.25
cxp	619.71	6578.03	49408.4	1154.93	13205.5	109027	404.567	4147.03	33099.7	335.998	3745.01	28546.8	4697.29	5341.85	6231.03	6187.69	6155.18	6198.13	3619.05	2580.73	4746.18	4732.82	4765.09	5905.06	5391.14	5715.74	5958.97	6624.47	4560.32	2568.37	12592.9	13724.1	14937.5	14650.5	15309	12348.2	13204.3	13360.5	10816.1	9468.55	10270.3	11721.5	12044.9	12035.4	12991.7	14722.3	17287.2	15284.1
dapA	35.9536	193.827	1117.3	25.7896	171.051	832.939	41.8074	260.67	1461.71	31.4852	224.086	1260.14	288.694	353.677	401.969	388.078	381.593	355.254	330.125	249.446	255.594	383.068	335.592	367.961	388.953	354.206	367.523	393.852	331.864	261.33	264.124	254.893	226.648	238.772	271.59	210.2	297.504	266.701	216.125	194.012	391.461	327.236	357.429	410.083	364.617	336.257	284.874	249.903
eno	862.233	9047.25	64875.8	56.0644	657.889	4835.67	922.335	9531.84	68972.6	1286.66	13977.5	81657.8	11022.8	11482.8	13024.2	12832.3	13322.9	18482.4	29037.3	21788	17338.8	17937	11744.1	13346.1	14337.1	14175.8	14572.4	21528.1	37481.2	24960.4	7154.2	7571.26	7794.68	6877.06	7410.33	4241.49	7278.6	6834.59	8714.67	8611.74	7654.42	4936.37	4746.09	3358.2	4411.98	3462.92	2378.78	1528.03
fbp	230.757	2423.96	15478.8	67.2773	606.903	4581.16	117.061	1417.89	8859.62	96.8051	1018.64	5766.02	2002.81	2053.66	2206.3	2129.3	1868.03	1437.54	1493.1	1450.89	1625.69	1954.94	2021.41	2162.46	2346.47	2038.03	1881.16	1532.06	1318.26	1266.96	3484.4	3491.79	3063.12	2361.99	2050.3	894.354	1388.78	1090.25	977.029	1124.16	4260.52	4218.45	4530.82	2482.9	2321.04	1879.39	1514.5	1148.41
fumC	79.098	857.513	6711.42	72.8837	901.308	7857.39	88.1171	973.959	6963.45	56.8613	683.974	4679.29	1222.65	1295.42	1533.33	1405.5	1451.83	1511.9	1531.45	1180.9	1027.43	1526.25	1306.21	1548.09	1248.16	1354.38	1408.48	1639.98	1541.89	1032.59	1282.52	1254.4	1449.65	1385.29	1322.77	1283.96	1332.36	1271.96	1345.87	1249.48	1200.23	1317.85	1216.48	1326.74	1174.09	1172.99	1250.55	1283.85
gap	5.88332	64.8602	642.26	302.748	6046	43025.9	326.741	4865.85	28341	267.859	3633.7	18740.3	6467.25	6235.22	7452.05	7207.17	6931.68	6938.93	6077.18	5008.87	5182.65	6556.92	6501.99	7242.1	7544.73	8010	7970.78	7739.62	6776.14	5228.85	85.0783	101.485	120.056	4708.55	6518.17	7365.03	7904.38	7851.57	7214.29	7127.4	93.5567	89.0439	3868.76	7529.67	8172.61	8556.3	9325.2	9192.98
gapB	887.728	10643.9	165904	331.901	4147.99	70573.1	292.652	3269.44	50640.3	235.904	2777.64	34659.7	3728.1	4271.65	4741.02	4444.42	4521.43	4481.53	3653.3	3142.43	3544.61	4428.09	4246.37	4920.52	4085.6	4216.02	4478.25	4811.09	4036.48	3012.41	17768.7	17599.4	18267.6	10573.9	7538.39	5352.74	5925.72	6165.4	5925.58	4891.15	12206.7	11330.8	8721.47	5546.45	4907.58	5254.99	5338.57	4849.26
gcd	9.80553	76.9273	619.458	10.0916	128.288	620.077	12.8638	83.7305	568.445	4.69928	68.1044	419.084	100.527	111.775	131.975	125.253	126.014	114.746	91.0927	85.6919	103.361	114.49	109.244	99.449	82.8916	122.734	128.527	122.675	101.091	89.1068	151.109	149.867	127.91	139.97	128.056	88.3643	171.834	149.47	140.213	125.319	164.955	122.435	132.005	134.397	187.618	160.309	159.336	169.781
gdhA1	171.924	2001.62	19925.2	31.3961	447.365	4349.79	357.614	4114.64	41216.3	142.388	1814.65	17075.5	4634.56	5637.14	6375.09	6003.92	5583.68	2898.03	1502.69	1331.16	2560.99	4317.91	5674.41	6945.96	5126.53	5282.94	5420.43	3221.84	1541.89	1270.71	2281.88	2006.1	2102.67	2134.54	2181.17	1673.57	1191.3	1169.38	1158.32	828.034	1679.1	1399.1	1411.44	1411.17	1146.95	1049.17	811.167	652.418
gdhA2	9.15183	52.039	387.636	11.2129	42.7628	319.293	4.50233	60.0332	349.187	4.69928	60.7814	375.73	67.8774	66.7315	63.4688	65.7064	63.8946	72.5196	95.2021	73.3663	75.2737	78.3352	70.7336	62.9844	63.7628	75.3629	64.7945	99.6161	103.133	73.3821	63.4913	96.7648	85.2736	63.8098	80.2106	57.5707	67.9644	65.4542	76.8048	51.9842	40.6233	48.9741	46.7094	46.522	54.2795	66.4694	67.5972	57.2296
gdhB	6317.38	70632	445436	4681.38	59918.9	481939	8061.75	83596.2	496853	2382.06	27428.5	176082	91524.5	101458	106770	104208	98760.7	74440.9	34233.7	27695.5	33304.1	95663.7	102361	110403	106930	111136	110917	93660.3	44393.1	32733.7	42030	46372.8	43372.8	38186.1	41302.8	26782.4	37616.4	34302.9	40031.4	54168.4	105377	96856.4	107470	76111.7	99456.6	98378.6	97327.1	83870
glcD	45.1055	498.519	6129.97	20.1832	205.59	2211.92	43.737	366.518	4535.38	54.0417	547.032	6055.04	406.405	441.262	551.071	506.145	567.952	559.961	488.339	487.152	738.694	523.383	506.138	550.285	513.29	492.012	552.346	604.153	491.158	475.486	871.1	849.642	850.492	658.682	764.112	306.597	801.467	693.619	451.005	471.571	755.84	614.403	721.965	485.896	673.774	736.377	569.748	345.285
glcK	15.0352	181.005	1356.73	21.3045	131.578	1073.57	11.5774	162.721	1104.41	11.2783	150.123	1008.69	217.379	231.892	232.719	249.479	219.194	261.621	230.814	198.383	207.845	238.449	192.553	245.308	218.388	235.778	298.479	292.392	288.977	169.228	270.473	247.812	213.184	201.721	232.189	168.696	265.446	186.593	200.05	188.443	291.749	291.619	286.349	291.193	292.637	310.19	254.294	221.288
glnA	407.91	3654.8	18595.1	40.3664	560.851	3336.38	124.779	1341.27	7211.13	466.168	5517.19	31555.6	3798.55	3178.92	3373.92	3935.2	5692.83	2376.62	916.406	1073.5	5479.81	825.533	3185.37	3253.09	2564.86	2832.57	5177.18	2237.67	655.558	1086.5	2999.33	3079.95	3175.32	3287.24	3796.64	3796.99	2913.49	2198.09	1788.84	1049.89	5996.25	5491.78	5645.75	5506.82	5706.43	5393.14	3083.72	1972.51
glpK	1261.65	14592.8	181721	302.748	4226.94	55371.9	853.514	10031.1	125127	1148.03	13766.6	182348	10730.6	12477.1	13432.2	13313.8	13314	11416.8	10752.4	9093.9	15719.9	12117	12426.3	13831.2	12639.4	12836.5	13073.6	12817.3	11615.2	9031.99	18270.2	17997.1	17375.6	15847.5	18890.3	10007.9	12886.3	11607.9	13045.2	9829.65	11853.4	9303.97	10357.3	7436.63	9730.2	9523.37	8126.15	6146.46
glyA	313.777	3304.86	25717	299.384	3840.43	33710.9	331.243	3485.08	26855	229.795	2732.97	16072.6	4692.13	4978.17	5528.84	5328.38	5297.04	5002.93	3851.92	3005.09	3854.69	4884.33	5011.87	5871.91	5099.43	5246.34	5311.02	5341.45	4246.83	2953.25	5704.06	5133.26	5353.16	5706.86	5721.69	5986.01	6400.19	6267	5156.64	4539.33	6055.34	6915.37	7216.61	7946.64	7824.51	8317.8	7179.79	6030.09
gpdA2	74.5221	778.323	6833.03	66.156	828.94	8222.96	56.6008	562.416	5128.18	80.3576	1041.34	8367.23	695.958	675.656	801.924	790.53	801.345	850.957	1217.77	1109.3	1189.77	761.831	721.483	769.073	811.381	862.367	906.06	938.051	1188.58	1152.4	1253.32	1183.6	1239.83	1187.69	1332.62	1239.78	1310.56	1311.04	1419.1	1408.21	1121.45	1147.55	1149.46	1199.23	1204.77	1240.76	1277.91	1182.75
gpdB	12.4203	142.542	1117.3	19.0619	141.446	1041.17	16.723	112.957	836.426	20.6768	172.092	930.655	151.22	155.985	149.101	166.319	139.326	184.512	203.417	183.709	216.833	138.593	147.755	175.693	137.09	158.262	173.139	189.086	201.16	205.17	270.473	250.172	261.431	265.531	271.59	171.373	328.281	260.84	332.225	327.686	205.579	232.627	248.779	236.056	245.438	278.911	228.543	253.718
gpdC	50.9888	566.396	4636.43	26.9109	360.194	3475.21	45.0233	487.374	4214.61	59.6808	617.334	4621.48	524.976	536.354	593.383	566.718	618.535	619.629	814.355	727.207	790.374	653.367	596.52	636.474	586.618	645.968	710.615	819.066	862.845	718.845	780.943	876.784	885.274	863.491	858.394	784.568	911.748	952.505	1021.68	1013.69	745.992	821.43	821.477	870.133	847.233	903.202	830.48	682.94
gpm	129.433	1328.13	8972.63	23.547	296.05	2221.17	41.1642	264.62	1762.18	35.2446	227.747	1424.89	350.557	416.237	397.94	356.252	342.546	323.125	322.591	278.205	314.577	368.434	370.958	428.736	355.477	336.98	352.652	279.478	328.8	267.32	1206.33	1113.98	1163.54	827.47	619.17	449.855	542.433	498.234	453.684	395.451	1786.19	1709.64	1426.67	882.195	703.274	602.134	576.186	467.375
graD2	13.074	100.307	684.063	6.72773	44.4075	356.313	13.507	84.5204	544.083	10.8083	62.246	421.974	136.614	130.126	118.878	123.199	131.339	124.844	111.64	89.8004	121.337	133.428	137.538	129.284	125.931	124.887	104.096	117.141	114.365	95.846	114.284	168.748	126.788	118.357	115.391	62.9261	124.388	109.416	138.427	99.3269	160.031	134.679	150.283	117.166	149.859	126.422	85.3012	68.6755
icd	424.906	4261.17	27294.1	183.891	2100.31	15136.4	326.741	3559.33	23156	239.663	2823.04	16728.7	4839.05	4816.34	5779.7	5380.74	5193.21	5560.14	6871.68	5677.38	4273.19	5878.58	4800.45	5500.64	5580.84	5470.27	5550.02	6131	7798.28	5196.65	5230.41	4694.27	5134.37	5287.98	4992.76	4478.46	4798.54	4845.57	4379.66	3560.92	4756.62	4655.88	4965.42	4697	4327.02	4235.79	4118.6	3771.43
kdgK	19.6111	217.961	1683.56	23.547	202.301	1726.03	18.6525	213.276	1676.91	21.1467	251.181	1621.42	227.69	266.092	274.024	284.385	262.678	261.621	310.263	268.227	303.342	284.073	274.289	276.247	264.616	290.686	296.355	325.597	315.526	237.369	309.837	313.896	327.63	332.429	318.028	219.572	334.692	278.425	263.458	247.853	289.287	304.975	314.781	246.394	289.097	319.314	350.862	228.918
korA	2100.35	18179	100535	2328.91	23175.8	143849	1309.54	12061.1	65631	1299.35	12270.5	60238.3	13741.3	14192.9	15963.9	15550.9	14340.8	18737.6	21365	18303.4	16340	18938.2	14112.1	16001.4	17287.7	16766.1	16129.6	20541.2	22122.5	18856.9	36141.8	39342	39877.7	39861.6	42604.5	28223	44434.6	42430	41642.5	40898.6	31190.1	32977.4	35386.5	31467.8	37878.9	37913.6	37170.4	35558.7
korB	6818.77	77651.3	655454	6897.04	87658.8	841620	4500.4	49508.4	441621	5070.52	57405.5	477877	48809	52327.5	62817	59204.5	56040.9	70928.7	88790.7	75755.7	71511.2	77570.8	54662.1	63138	58824.4	62105.5	59012.9	76982.9	83044.5	74622.8	134826	150534	156933	151288	164105	109538	134764	130021	137913	126969	97146.3	106237	113689	96359.1	120462	120582	115052	104448
mdh	958.981	10855	88312.6	761.354	9460.45	85445.7	613.604	6846.94	57932.6	668.237	7660.65	59663.1	7134.86	7983.58	8796.98	8527.46	7744.56	7541.12	9422.96	8414.24	8560.42	8944.85	8051.06	8999.03	8003.82	8583.84	8359.55	8355.76	8885.77	8059.3	23046.1	23148	24077.4	22588.7	23745.2	17575.1	20367.5	20220.5	19444.1	17572.5	10334.3	10291.2	10704.6	9655.9	10975.1	10950.5	10599.9	9816.79
mdhA	1247.26	12350.6	117085	1421.79	17731.8	185533	1867.18	19652.2	179933	1111.85	12707.7	118566	20874.4	22376.7	25802.6	24153.3	22834.3	22893.2	19104.8	15629.4	15216	24935.6	22450.1	25252.3	24502.4	24645.8	24344.7	25211.2	24172.9	16449.6	6391.03	5958.12	6468.45	6857.5	6799.61	6378.3	5047.32	5552.86	6050.61	5811.09	17187.4	19079.9	18799.5	19523.7	16646.1	17812.5	22423	23530.9
menD	77.7906	834.133	5305.29	79.6114	929.269	6737.55	77.1829	820.716	5863.1	83.1772	891.948	5803.59	1005.27	1029.33	1054.79	1156.02	1253.04	1410.92	1279.41	1028.89	1044.28	1097.55	1009.13	1143.66	1158.89	1182.12	1220.47	1413.99	1198.79	933.001	1117.45	1285.08	1157.93	1028.16	1243.97	996.107	1382.37	1101.98	983.28	1282.9	1079.6	1105.26	1146.41	1097.57	1292.09	1264.22	1321.36	1194.19
menF	58.8332	535.474	3294.91	21.3045	317.432	1790.82	35.3755	316.754	1932.71	49.3424	478.928	2936.48	414.997	396.218	540.996	538.998	583.926	821.582	971.199	764.184	603.875	562.981	425.974	479.565	559.518	532.924	598.021	826.444	1078.3	799.715	501.581	464.943	429.734	526.946	555.845	480.648	566.797	492.372	480.477	552.332	578.574	514.228	575.745	661.646	542.795	520.025	518.245	518.882
mrp	215.722	2341	22300.5	170.436	2294.39	23280.6	194.244	2248.08	20675.1	251.411	3130.61	28156.7	2620.58	2703.46	2590.13	2669.32	2619.68	2611.62	2877.98	2675.82	3443.49	2758.09	2789.26	3082.92	2585.58	2651.7	2603.46	2864.88	2807.06	2855.91	3064.09	3102.37	3260.59	3077.28	3183.09	3260.11	2878.87	2947.39	2784.62	2960.31	2873.18	2751.46	2547.7	2930.89	3013.69	2957.24	2856.79	2552.44
mvaA	158.196	1876.42	11469.5	133.433	1332.23	9583.43	254.06	2376.84	15132.8	155.546	1651.35	9283.43	3004.65	3272.34	3420.27	3298.67	2995.95	2947.6	2697.85	2251.47	2099.8	3259.95	3113.06	3661.93	3188.14	3195.39	3085.7	3163.73	2780.51	2047.96	2570.13	2642.15	2669.29	2500.93	2579.4	1885.11	2396.71	2406.18	2439.89	2149.92	2212.12	2117.02	2037.95	1850.54	1865.56	1969.32	2005.38	1913.38
mvaB	175.192	1805.53	15889.3	7.84901	159.538	1462.27	30.8731	413.913	3305.1	36.1844	469.408	3612.79	462.253	479.632	534.952	482.531	434.838	402.07	756.823	720.751	616.233	691.244	458.197	550.285	561.112	510.315	497.112	518.373	700.487	611.018	7512.29	7783.67	8447.69	8405.4	7999.95	7125.38	8532.73	8207.18	7672.44	6539.8	2015.16	1642.86	1710.99	1743.71	1518.65	1219.91	840.137	482.636
ndhG3	816.474	8933.37	82528.5	239.956	3156.22	32392.1	841.937	8632.93	76553.3	623.124	7074.81	57645.7	9991.72	10403.4	11530.2	11051	11437.1	12295.3	13557.1	10518.4	8493.57	12357.2	10514.9	11751.6	10839.7	10883.5	11329.5	13283.1	14048.6	10148.4	9833.53	9831.07	10172.2	9673.37	9957.37	9453.64	9847.14	8826.55	9778.32	8403.8	10342.9	9617.85	9890.22	9617.99	9521.34	8462.46	6571.41	5429.18
nhaC2	8.49813	54.3016	391.436	11.2129	39.4734	185.098	9.64786	70.302	572.505	11.7482	86.4121	598.279	79.9063	91.7558	129.96	140.653	185.472	255.195	312.318	147.32	101.676	127.402	77.807	86.1892	133.902	156.109	219.876	290.547	381.898	104.832	134.602	152.228	133.52	218.189	254.704	340.069	378.292	162.17	138.427	130.889	68.9365	45.635	55.8482	70.6445	81.4193	72.986	75.6445	59.1373
pgi	26.8018	244.357	1732.96	15.698	184.209	1508.55	37.9482	304.115	1936.77	17.3873	210.172	1150.31	387.502	392.881	414.059	362.412	358.52	371.777	310.263	265.88	257.279	413.197	370.173	416.581	388.953	360.666	347.341	376.327	347.18	217.151	415.233	415.381	397.195	382.859	381.352	290.531	387.269	357.556	305.433	346.252	343.452	329.462	327.982	299.808	332.757	315.404	352.471	274.702
pgk	62.1017	735.334	5236.89	17.9406	177.63	1378.98	57.244	413.123	2683.87	34.3047	343.451	2011.6	463.113	597.247	501.706	531.811	517.369	588.418	571.213	427.872	443.778	597.414	480.203	604.429	607.34	529.694	615.016	593.085	603.481	378.891	1236.81	1265.02	1160.17	713.229	607.912	424.417	606.55	518.749	462.615	428.869	1082.06	1021.78	835.693	553.095	538.075	456.162	461.914	301.409
porB	466.743	4553.79	39451.5	116.614	1460.51	13146.6	648.979	6980.43	57839.2	356.205	4068.69	30974.6	5866.67	6346.16	7302.95	6842.7	5303.25	7066.53	11748.2	9839.89	5302.87	13305.8	6759.78	7317.24	9727.01	8924.05	6900.08	8910.1	14130.2	11095.7	7034.83	6931.67	6219.36	5743.92	6267.69	3195.84	5650.02	5816.63	6451.6	6909.25	4343	3555.08	3955.07	2803.38	3542.33	3186.62	2787.58	2193.8
ppsA	1510.05	16910.4	110974	164.829	2177.61	15617.6	537.064	5540.43	37586.4	271.148	3022.23	18890.6	7588.52	8988.73	9088.13	9469.93	8523.72	6357.85	4786.13	3647.19	5481.5	7385.89	8069.13	9600.15	7898.61	7949.71	7139.07	5581.27	3794.48	2476.27	26409.8	28935	26067.9	15738.4	13457.1	3415.42	4577.98	2626.96	2442.57	2451.61	24466.3	26699.8	26730	12152.6	12942.1	5587.34	4071.93	3172.43
prsA	268.018	3028.82	37543.7	195.104	2208.86	29652.6	219.328	2527.71	30988.4	209.118	2161.77	26460.1	2882.64	3299.87	3618.73	3204.21	3104.21	2980.65	2822.5	2558.43	2885.12	3287.5	3323.69	3355.85	3068.58	3065.12	3091.01	2889.79	2629.38	2354.22	3573.29	3603.9	3646.57	3850.2	3968.31	3106.14	2651.89	2887.8	2845.35	2507.31	3372.97	3322.45	3522.5	3487.43	3385.39	3354.75	3146.49	2695.51
psc	26.1481	207.402	1786.17	22.4258	238.485	2045.33	19.9389	244.872	1672.85	20.2069	227.747	1780.38	295.567	336.16	331.448	372.678	352.308	321.289	269.854	236.533	321.879	303.011	316.729	379.011	371.418	343.44	370.709	365.259	247.111	255.34	417.773	410.66	424.124	427.114	409.496	419.061	511.656	451.341	375.093	357.391	457.936	573.22	626.516	642.693	637.194	641.234	497.322	427.314
purB	153.62	1647.15	21335.2	162.587	1700.64	25196.4	420.647	4176.25	54046.9	175.753	1810.26	22968.7	4676.66	5461.14	6089.99	6731.83	8371.08	9055.77	4840.24	2870.68	2116.09	4619.2	5059.03	5793.46	5512.29	6579.19	8512.5	10820.3	6882.34	2214.19	2264.1	2276.33	2274.34	2773.67	4784.49	3801	2153.06	2025.17	2330.04	1592.94	1904.37	1975.66	2247.13	2789.6	2770.62	2160.91	2343.37	2172.82
purC	217.029	2250.5	15212.8	204.074	2319.06	17329.8	456.022	4900.6	30529.5	233.554	2597.49	14167.9	6260.18	6812.45	7093.4	6968.98	7551.99	8174.51	5019.69	3107.8	3055.89	5461.08	6157.75	7674.15	7042.6	7111.03	8146.04	9007.88	6372.8	2570.62	3347.26	3529.56	3680.23	4213.51	5965.14	6077.06	4133	3523.78	3646.44	2982.59	4182.97	4852.89	5089.3	6166.75	6176.07	5602.98	4472.68	4044.23
purD	230.103	2460.92	17949.1	162.587	2029.59	17487.1	791.124	8361.2	59435	280.077	3024.42	20208.5	9176.33	10831.3	11775	13956.4	16516.8	19245.2	9861.98	5248.33	3078.92	9030.07	9385.56	11483	11169.6	13975.5	18565.2	23772.3	14535.6	3858.55	3659.64	3812.77	3762.14	5519.55	8679.63	6081.07	4152.24	3719.17	4372.52	3100.48	3177.24	3343.6	4080.98	4848.62	5117.62	3779.63	3420.1	3035.08
purE	103.939	1258.74	12719.8	247.805	3355.23	40550.3	474.675	5202.35	53661.2	171.524	1924.5	17670.9	6900.29	7633.24	7396.64	7601.41	9113.86	8423.28	3501.93	2215.08	2307.08	4749.18	6761.35	7616.69	7375.76	8115.51	9167.88	8335.47	4390.81	1774.65	1752.36	2024.98	1946.71	1877.24	4131.55	2899.96	2422.35	1817.09	2188.94	1779.53	2281.06	2834.93	3136.64	3253.09	5456.27	4131.53	4332.66	4685.2
purF	131.394	1592.09	17208	244.441	3156.22	37889.5	513.909	5842.17	62675.1	171.994	2010.91	21893.5	7249.99	8925.33	11017.4	14807.6	17611.8	16107.6	6284.71	3116.02	2027.33	5156.35	7507.98	9452.08	9253.57	13163.8	16438.7	17759.3	7716.59	1743.95	2333.94	2354.22	2403.37	3749.34	8317.98	5155.92	2578.8	1955.81	2413.1	1920.63	1650.78	2137.05	2931.53	4877.92	3901.05	3114.94	3629.33	3483.38
purH	7.19072	64.8602	581.454	37.0025	508.219	7117	12.8638	102.688	1173.43	11.2783	81.2859	667.644	101.386	99.263	105.781	121.146	114.478	128.516	93.8323	76.301	78.0824	83.5002	111.602	118.234	133.902	136.73	157.206	149.424	141.935	68.1405	81.2688	99.1249	95.3718	91.598	163.236	100.414	70.5291	86.9466	110.742	104.897	121.87	139.131	195.977	241.225	213.578	254.148	447.429	545.589
purK	10.4592	61.8435	266.025	29.1535	172.696	967.135	23.7981	203.797	860.788	13.6279	87.1444	312.145	329.076	341.165	313.314	369.598	402.891	350.664	158.899	101.539	112.911	204.016	292.366	329.287	374.606	349.899	386.642	363.414	195.034	79.3725	96.5067	119.186	86.3956	138.941	199.823	137.902	155.164	113.324	116.993	102.112	132.949	165.844	193.946	230.887	279.658	246.328	254.294	232.734
purL	83.6739	842.429	7095.26	97.552	1320.71	12628.3	321.595	3064.85	26570.7	85.9968	959.321	7555.07	4107.87	4708.74	4746.06	4634.35	4890.6	4516.41	2442.38	1396.31	1281.9	3678.31	4220.44	4948.14	4324.71	4484.1	4913.76	4952.21	2890.79	1046.82	1111.1	1189.5	1137.73	1114.61	1766.04	1724.44	1399.04	1013.07	1179.76	911.58	1383.65	1640.63	1878.53	1807.47	2492.14	1931.52	1982.85	1802.73
purL2	210.492	2044.61	20472.5	245.562	2876.62	33081.6	639.331	6807.44	65732.5	199.249	2317.75	19512	8647.92	10169	11288.4	11881.6	13194.2	11926.3	5612.13	3548.58	2818.27	8028.07	9355.7	10832.2	10184.5	11398.1	12847.4	12789.6	8083.18	2730.11	2722.51	2941.89	2883.59	2911.58	4586.08	3960.33	2657.02	2296.76	2959.66	2177.77	3200.62	3487.18	3955.07	4062.92	4968.94	3891.72	4390.6	4448.65
purM	22.8796	204.385	1231.31	44.8515	425.983	3641.79	106.126	961.32	6191.99	19.737	244.59	1317.95	1206.33	1342.14	1644.15	1927.05	2025.1	2100.31	912.297	429.046	256.155	914.198	1223.69	1529.31	1632.33	1950.82	2413.33	2604.78	1229.43	334.712	306.028	338.677	336.606	529.004	824.621	826.073	366.751	296.009	339.37	266.419	291.749	410.715	545.282	906.317	653.714	506.992	634.126	709.647
purU	65.3702	640.306	4461.61	26.9109	241.774	1735.29	47.5961	385.476	2866.59	50.2823	557.285	3514.52	407.264	462.115	481.557	501.011	538.667	594.844	572.583	525.303	661.735	517.357	442.478	480.67	494.162	539.383	539.6	639.203	633.094	585.559	539.676	515.686	463.395	551.646	592.433	552.946	589.879	446.456	460.829	606.173	715.217	683.412	751.413	809.827	802.393	745.5	506.979	433.037
pykA	5.22962	94.2736	627.058	24.6683	429.273	3017.09	41.1642	343.611	2513.34	27.7257	307.568	1367.08	378.91	383.706	454.356	432.225	450.812	439.707	438.341	360.375	405.018	397.702	392.965	403.321	538.795	525.387	534.289	545.121	509.538	410.341	116.824	138.067	130.154	270.677	351.801	294.548	496.268	510.934	433.143	435.367	135.411	119.096	218.316	356.669	448.396	479.622	521.464	543.681
rbsA	17.65	223.24	1273.12	12.3342	83.8809	546.038	38.5914	353.88	1932.71	24.9062	293.655	1173.44	428.744	469.623	453.349	481.505	413.54	475.508	499.297	356.854	381.986	534.573	453.481	520.45	475.033	462.944	468.432	535.898	513.623	358.674	234.918	278.494	274.895	212.013	299.734	162.001	283.399	229.578	268.817	259.921	340.99	301.636	274.164	215.38	285.558	263.271	231.762	160.243
rpi	22.2259	278.296	1786.17	25.7896	268.09	1901.88	27.014	202.217	1530.74	18.3272	191.864	1271.7	223.394	254.414	249.846	267.959	307.937	268.047	194.514	186.057	238.741	247.918	256.999	251.938	243.893	237.932	270.862	295.159	230.773	222.393	405.074	420.101	372.511	362.275	412.311	342.746	361.622	355.602	338.477	300.766	413.619	384.002	386.876	361.838	394.117	424.883	368.566	293.779
rspA	45.7592	449.497	2641.25	44.8515	626.639	4396.07	59.8167	558.466	3715.19	50.7522	491.377	2916.25	700.254	807.451	811.998	768.97	741.888	698.574	632.17	538.802	628.03	738.589	705.764	808.852	760.371	770.855	792.404	761.878	654.537	553.361	737.769	784.739	765.218	763.66	766.926	653.36	837.372	801.081	661.772	569.041	755.84	831.447	829.6	797.766	800.033	916.235	851.403	797.399
sdhA	1257.07	14301.7	144858	442.909	5271.34	58551	1254.22	14537.5	143971	1177.17	13480.3	129468	15471.7	17361.9	19805.3	20087.7	19865.9	17977.5	16981.6	14341.7	15818.7	19216.2	18221	20646.7	17638.4	18588.8	19927	19909.4	17716.4	14654	19438.5	19150	19010.4	17177.2	18966.3	14009.8	16064	14209.4	14108.9	12990.5	16436.4	15057.3	15911.7	13960	15303.3	14607.6	11996.9	9057.54
sdhB	904.724	9926.63	116602	317.324	4828.91	59434.8	823.927	9091.86	101167	765.982	8833.8	95059.8	10649.9	11590.4	13085.7	12625.9	12999	13459.3	13490.6	11257.3	10834.9	13112.1	11967.3	13099.6	11392.8	11725.4	12444.8	13828.2	13748.3	10899.5	13155.4	12918.1	12589.1	12226.8	13244.6	10712.2	11468	10624.1	10274.9	9349.73	11491.5	11187.3	11698.7	10038.4	11395.2	11221.6	9463.61	7224.28
serA1	61.448	642.569	3177.09	72.8837	868.414	4798.65	70.751	611.39	3102.08	36.1844	316.356	1630.09	726.03	828.304	891.586	841.863	858.14	780.274	415.054	304.617	454.451	802.29	796.146	878.467	950.065	987.255	952.797	874.408	538.13	314.495	906.655	990.069	851.614	887.163	1032.89	773.857	1179.76	897.797	888.614	1031.33	1095.6	1145.33	1283.49	1164.77	1472.63	1474.06	1397.01	1367.79
serA3	17.65	165.167	972.89	66.156	703.941	4835.67	35.3755	255.141	1465.78	23.0265	165.501	763.022	316.188	295.287	327.419	320.319	321.248	258.867	155.474	127.951	195.487	264.274	321.445	333.707	366.636	411.266	379.207	289.625	186.865	164.735	323.806	351.658	351.192	313.903	386.981	311.953	456.515	408.356	372.414	323.045	375.458	476.385	520.912	465.22	615.955	731.163	671.144	782.138
serB	16.9963	137.262	1573.35	30.2748	398.023	6011.04	19.9389	165.881	1798.72	15.0377	161.107	2072.3	196.758	206.033	225.667	222.786	238.717	206.543	197.253	150.841	216.272	216.067	223.99	213.263	196.071	207.786	211.379	211.223	157.252	130.291	170.157	211.231	188.499	166.729	181.529	179.406	170.552	134.816	125.031	140.172	163.724	212.592	247.763	255.009	257.238	278.911	307.406	343.378
srp19	9.80553	114.637	729.668	20.1832	149.67	920.86	12.2206	123.226	877.029	11.2783	95.1998	728.339	195.899	169.331	170.258	165.293	156.187	174.414	169.857	170.797	143.245	161.835	166.617	162.433	154.625	169.028	173.139	176.173	176.654	157.996	140.951	135.707	150.351	180.108	153.385	168.696	164.14	177.801	179.509	162.451	137.873	176.975	166.529	155.073	168.739	164.218	178.65	192.673
sucC	768.1	7918.23	72172.5	243.319	3253.26	31549.9	654.768	6809.02	56702.4	403.198	4762.92	32627.9	8548.25	8852.76	10360.5	9600.32	9178.64	7893.62	7994.92	6858.87	7359.97	10625.2	9189.87	11150.4	10396.5	9707.82	9419.63	8848.31	8270.04	6316.85	10733.8	9978.58	10198	10309.4	10521.7	8841.79	10240.8	9790.78	9987.3	8848.45	12402.4	12824.5	13508.2	12712.6	12308.5	11619.1	9362.21	8363.15
thiC	12.4203	150.084	1079.3	16.8193	143.091	1184.62	14.1502	180.889	1116.59	12.2181	127.421	846.839	182.152	237.731	255.89	229.972	222.744	194.609	169.857	156.124	198.296	245.336	219.274	247.518	221.576	237.932	205.005	186.319	167.463	126.547	298.409	346.937	252.455	234.656	235.003	117.819	239.799	210.04	192.905	199.582	315.138	296.071	333.059	230.887	317.417	284.124	305.797	223.195
thiD	3.92221	42.9888	281.226	6.72773	39.4734	384.077	5.78872	36.3359	349.187	6.57899	49.0645	346.828	54.13	73.4046	68.5061	52.3598	84.3054	87.2071	92.4625	77.4749	74.712	83.5002	55.801	66.2994	60.5746	53.8307	77.5409	87.6253	99.0485	65.8941	49.5232	77.8839	63.9552	62.7807	50.6593	25.4382	74.3761	56.6619	41.0816	56.6256	56.6264	50.0872	56.8637	41.3529	56.6395	56.0428	64.3783	51.5066
thrC2	52.9499	564.887	2633.64	60.5495	580.587	3132.78	65.6054	626.399	3004.64	46.0529	448.903	1991.37	768.99	809.953	882.519	798.743	911.386	790.371	685.592	609.821	611.178	867.713	840.944	838.687	879.926	875.287	926.242	814.454	705.593	644.714	1006.97	1047.89	976.158	896.425	944.234	741.725	918.16	942.736	867.18	795.544	842.011	877.082	983.945	942.501	965.232	1033.53	1084.77	923.304
trpE2	12.4203	61.0893	399.037	25.7896	57.5653	296.156	14.7934	49.7643	337.007	8.92863	60.0491	329.487	70.455	88.4192	65.4837	83.1597	94.9545	66.0938	72.6002	52.8238	73.0267	62.8403	83.3085	85.0842	82.8916	82.8992	81.7897	67.3331	62.2882	52.4158	77.4594	95.5848	65.0772	81.3061	73.1746	53.5541	116.694	57.6388	63.4086	60.3388	108.329	125.774	126.928	136.12	149.859	136.849	133.585	103.013
ush	69.2924	628.239	4028.37	15.698	241.774	1295.68	144.718	1604.31	9590.47	61.5605	674.454	3482.73	2449.6	2553.31	2670.73	2731.95	2581.52	2054.41	1063.66	702.556	1026.87	2127.1	2362.5	2866.34	2934.68	2832.57	2656.57	2322.53	1357.07	614.013	747.927	803.62	876.298	731.755	789.441	420.4	805.314	585.18	530.489	484.567	940.491	910.474	1027.61	628.908	912.132	811.969	619.641	486.452
VNG0310C	144.468	1566.45	12461.4	156.98	1764.79	16705.1	211.61	2207.8	17098	132.99	1706.27	11474.2	2730.56	2751	3134.15	2881.84	3081.14	2791.54	1928.01	1677.45	2148.11	2671.14	2716.96	3080.71	3154.66	3258.91	3440.48	3053.05	2220.93	1832.31	2223.46	1951.82	1870.41	2101.61	2138.95	1911.88	2214.61	1983.16	1670.95	1688.56	2566.65	2881.68	3078.76	3203.13	3290.99	3294.8	2631.46	2441.8
VNG0683C	2221.93	22204.8	196896	441.787	5384.82	50943.5	1171.25	11272	100030	859.028	8740.07	89773.6	11337.2	13008.5	14292.6	13032.5	11557.8	9055.77	9574.32	9023.47	10019.3	12773.8	12988.3	14098.6	12170.7	12009.6	10874.8	8775.44	8702.99	8543.77	24225.7	24348.2	22432.6	14099.9	12401.7	5536.16	6563.05	5912.37	5938.98	5837.08	23097.4	22275.4	19436.2	11832.1	11025.8	9515.55	8056.94	6512.73
VNG1245C	55.5647	509.832	4925.26	26.9109	342.102	3345.64	68.8214	573.475	5209.39	70.0192	741.826	5161.96	576.528	585.569	732.41	713.53	685.092	814.239	843.806	749.511	817.338	742.032	635.031	740.343	699.797	755.783	811.524	972.179	964.957	813.193	699.674	628.971	699.019	741.018	707.823	751.097	766.843	790.335	697.495	648.874	765.688	714.577	750.397	804.658	720.974	745.5	643.783	490.267
VNG1451C	22.2259	183.268	1166.71	12.3342	138.157	842.194	1.92957	17.378	109.629	3.75942	19.7723	118.5	21.4802	18.3512	16.1191	28.7465	13.3114	22.0313	23.9718	19.3687	12.3584	21.5207	22.7919	19.8898	28.6933	22.6089	25.4929	27.6711	19.4013	14.2271	306.028	232.472	271.529	292.29	280.034	269.11	288.528	278.425	217.911	244.14	332.373	346.158	373.676	351.499	343.377	337.56	310.625	255.626
VNG1670C	34.6462	311.48	2017.99	21.3045	243.419	1531.68	30.8731	301.746	1810.9	25.846	280.473	1601.19	360.008	403.725	419.096	418.878	451.7	405.742	378.069	404.395	374.683	414.058	397.68	369.066	462.28	412.343	410.011	366.181	372.708	409.592	427.931	438.982	376.999	333.458	378.538	336.052	391.116	352.671	369.735	384.312	466.553	379.55	435.616	406.637	363.437	380.57	362.128	375.808
VNG1775C	172.577	1766.31	11545.5	124.463	1598.67	11735.2	185.239	1913.95	12221.6	146.148	1672.59	10780.6	2182.39	2305.57	2550.84	2484.52	2732.38	2797.97	2745.79	2289.62	2098.68	2620.36	2340.5	2648.66	2322.56	2446.07	2826.53	3062.27	2869.34	2240.4	2224.73	2324.72	2274.34	2350.67	2337.37	2171.62	2359.52	2293.83	2323.79	2083.08	2247.82	2281.75	2405.54	2384.68	2277.38	2519.32	2333.71	2085.07
VNG2371C	188.92	1731.62	13111.2	328.537	4085.49	33576.7	919.763	9108.45	67446	200.189	1995.53	16243.1	10132.6	11561.2	13255.9	14612.5	14448.2	14534.2	5829.93	3009.78	2059.92	7321.33	10166	11684.2	12451.3	14627.9	16099.8	15971.8	7888.14	2068.18	2245.05	2460.42	2568.31	4877.34	8554.39	5868.19	2335.15	2404.22	2956.99	2038.52	1787.43	2424.22	3430.1	6246.01	3269.75	2916.83	3824.07	4652.77
yqeC	204.609	1962.4	15524.4	165.951	1825.64	16131.3	158.868	2017.43	15400.8	126.88	1611.81	12445.3	2417.81	2614.2	2790.61	2891.08	2714.63	2615.29	2579.36	1988.52	2151.48	2696.97	2580.99	3077.4	2520.22	2592.49	2600.28	2902.7	2684.52	1794.87	2553.62	2243.29	2553.72	2630.61	2601.92	2495.62	2351.82	2368.07	2116.6	1988.39	2485.41	2588.95	2509.11	3010.14	2533.44	2601.43	2610.54	2348.32
ywfD	12.4203	113.128	893.083	15.698	85.5256	689.488	11.5774	48.1845	527.842	6.10906	54.9229	401.743	66.1589	70.9022	93.6921	85.213	109.153	83.5352	53.4228	39.9113	79.2059	61.9795	57.3728	82.8742	79.7035	87.2057	101.972	98.6937	62.2882	43.4302	171.426	166.388	190.744	202.751	167.457	228.944	205.175	178.778	141.107	77.9763	166.186	153.601	178.714	191.257	180.538	218.958	175.431	89.6597
SUM		501892			391100			520670			393867		535891	592943	659350	655401	664008	650824	579373	475528	488707	675278	605073	665684	667003	694801	719093	743911	650278	471219	746685	807819	742884	677237	751258	497555	637539	568819	581155	570887	641702	640868	685301	565080	662493	640698	617587	553885
Strain average (ura3 and trmB)	ura3	624122					trmB	605445
Normalization factor		1.24354			1.59581			1.16282			1.53718		1.12979	1.02108	0.918246	0.923778	0.911804	0.930275	1.045	1.27321	1.23887	0.896587	1.00062	0.909508	0.907709	0.871393	0.841956	0.813868	0.931056	1.28485	0.835857	0.772602	0.840134	0.921572	0.830769	1.25438	0.978955	1.09723	1.07393	1.09325	0.972605	0.973871	0.910728	1.10448	0.942081	0.974128	1.01058	1.12681

## Sheet: Strain Count Normalized
	ura3 (2+) t=-240	ura3 (2+) t=-60	ura3 (2+) t=0	ura3 (2+) t=5	ura3 (2+) t=10	ura3 (2+) t=20	ura3 (2+) t=45	ura3 (2+) t=90	ura3 (2+) t=180	ura3 (2+) t=360		ura3 (1+) t=-240	ura3 (1+) t=-60	ura3 (1+) t=0	ura3 (1+) t=5	ura3 (1+) t=10	ura3 (1+) t=20	ura3 (1+) t=45	ura3 (1+) t=90	ura3 (1+) t=180	ura3 (1+) t=360		trmB (3-) t=-240	trmB (3+) t=-60	trmB (3+) t=0	trmB (3+) t=5	trmB (3+) t=10	trmB (3+) t=20	trmB (3+) t=45	trmB (3+) t=90	trmB (3+) t=180	trmB (3+) t=360		trmB (3+) t = -60	trmB (3-) t=-60	trmB (3-) t= 0	trmB (2+) t=5	trmB (2+) t=10	trmB (2+) t=20	trmB (2+) t=45	trmB (2+) t=90	trmB (2+) t=180	trmB (3+) t=360
acd2	3097.76	2708.26	2484.45	2539.43	2858.41	2374.47	2761.38	2459.25	2168.9	2123.36		3646.95	3495.52	3951.58	4396.18	4164.2	5008.05	4992.57	5223.42	4089.64	3008.02		2193.47	2561.74	2598.63	2716.03	2833.84	2849.04	2765.14	1772.14	1601.43	2056.47		1970.23	2206.67	2599.93	2540.85	2641.84	2703.56	2929.19	2160.98	1619.2	1851.76
acs2	1605.62	1660.64	1568.5	1482.41	1398.75	1586.32	1482.89	1579.32	1496.09	2039.37		1604.83	1436.86	1469.59	1393.31	1421.58	1096.67	1360.81	1115.86	752.9	608.912		1714.95	3604.3	3672.66	3475.52	3468.33	3269.81	1414.16	434.447	429.688	1409.25		2846.5	3133.86	3428.04	3310.63	3155.95	3146.25	1369.26	435.429	420.433	1461.14
acs3	12073.1	15782.6	16991.2	17850	11618.2	18920.2	20033	19430	15405.9	16826.7		13478.6	12940.9	13630.7	11569.5	12729.9	8568.44	15572.7	13807.3	12455.9	12709		8235.16	8385.12	8449.17	7765.12	7611.93	7618.22	8249.29	8746.21	9651.91	14904		7715.59	8195.21	8234.94	7320.13	7331.67	6793.33	7360.5	7483.11	9134.08	14174.7
aldY2	11553.5	14657.2	15689.3	15290.2	15344.4	15080.6	15107	15489	15249	15139.1		12142.3	10864	12365.7	13207.5	12388.5	12553.7	12059	13140.6	12172	9970.93		17726.8	20438.6	19494.4	19918.8	19476.5	17766.7	14989.6	13096.4	11556	11246.2		17342.6	18998.2	19931.1	19357.3	18637.4	17369.7	14817.8	14542.2	10489.7	10235.9
argG	21942.3	41821.2	42418.8	43598.4	39854	39895.8	41646.7	54394.6	69106.2	51393.6		80388.8	98324	62462.7	57488.9	56313.7	46043.2	47024.5	46033.2	58666.7	73964.5		53790.2	36963.3	39212.8	37944.9	35168.9	26675.5	18671.9	10510.5	7629.76	11217.7		72401.6	51310.3	40005.9	62545.9	57522	46666.1	29958.5	19214	9523.73	15864.3
argH	276.67	727.95	679.646	698.204	555.696	676.992	605.6	868.544	1160.76	595.799		1108.09	1497.95	794.652	741.706	830.034	559.249	886.284	840.378	982.127	1391.36		795.731	561.079	569.808	581.875	515.934	444.228	279.246	156.029	132.269	199.035		828.507	755.743	559.783	866.724	846.215	710.098	417.383	265.25	156.821	198.121
aroC	990.384	1253.56	1439.51	1466.69	2150.47	1758.62	1875.2	1891.6	2005.54	2097.11		989.218	926.303	970.927	1175.16	1046.31	1427.51	969.138	1179.1	1073.24	1116.34		987.139	1107.6	1122.58	1107.32	1135.25	1034.1	895.808	860.306	1003.6	1327.83		1045.28	1224.44	1167.81	1021.55	1011.33	996.283	849.779	845.189	1119.87	1290.04
aroE	589.916	832.114	947.386	962.689	1326.44	1189.46	1372.44	1307.7	1240.3	1433.07		806.658	788.634	905.884	985.464	985.519	1501.41	1109.74	1270.21	952.394	915.397		591.975	731.927	748.671	716.012	782.437	804.303	703.666	538.228	540.286	568.573		684.299	724.286	729.627	655.469	729.884	761.075	724.414	593.248	515.68	625.882
asnA	684.641	656.113	682.898	743.518	812.61	733.686	665.271	660.354	715.803	732.282		555.108	398.42	459.069	570.981	536.599	673.45	676.639	696.742	663.703	775.347		815.027	848.414	782.741	870.5	884.865	920.013	1042.69	1099.36	1121.67	958.989		711.855	789.559	830.127	778.46	805.874	827.255	880.557	1024.87	1107.37	862.276
aspC2	654.629	410.669	301.342	381.007	363.486	329.047	295.817	245.6	266.545	178.477		524.328	511.472	460.955	449.577	443.074	586.12	571.189	393.391	275.264	247.624		473.117	364.022	373.91	336.729	379.363	393.251	268.145	177.501	165.15	258.885		399.557	335.798	352.754	486.176	491.593	448.059	307.782	219.616	151.048	244.274
can	19231.8	19877.3	21753	20846.2	28490.8	23054.4	24302.7	24799.1	24025.6	21375.3		11476.8	9346	10327.6	12462	11224.2	16706.9	13082.1	13759	11980.2	10722.9		18496.3	23684.7	20186.9	21315.7	21393.3	19072.7	19158.7	21721.7	21745.2	20989.2		17925	20008.7	20584.3	20024.4	19973.3	18619.9	17931.7	20758	21700.9	20507.8
carA	48544.8	12966.6	6649.04	7598.86	6786.34	8919.84	6812.68	4741.21	3589.76	3745.4		43256	42436.7	36120.4	34220.9	39888.4	32530.5	48992.9	34683.8	28182.4	30956.1		67460.4	35754.7	39123.4	42432.5	46870.4	67385	83592	107744	118754	108080		51393.2	45474.3	40848.1	45129	49552.3	65182.3	84794	109690	119503	112147
carB	2193.66	955.434	685.066	642.718	637.527	794.827	620.835	406.622	361.126	354.33		3070.61	2761.59	2603.59	2601.66	2829.13	2789.53	3641.8	2898.45	2067.84	2080.45		5479.05	3286.88	3056.01	3517.15	3613.44	4681.79	4894.07	5058.77	5203.33	4609.83		4035.07	3882.52	3797.88	4683.78	4367.11	5128.09	5895.15	5908.72	6212.21	4372.17
cbiC	4171.62	5289.61	5574.83	6195.06	4557.85	6205.21	6226.13	4720.07	3946.59	3892.38		4855.87	4807.48	4912.14	4360.13	4583.89	3604.05	5241.13	4425.92	4033.05	3875.72		1065.09	2102.59	2547.53	2162.84	2040.98	2130.51	1944.48	1751.39	1821.13	3318.19		1420.95	1701.01	2075.32	1594.54	1447.57	1538.25	1318.21	1211.22	1538.38	2630.73
cbiF	6495.65	5712.25	5333.11	5979.59	3712.88	6260.79	5813.51	4513.5	3252.28	2296.58		7190.94	6855.19	7282.9	5714.55	7070.48	3251.37	8723.5	6435.75	5963.73	5704.49		1332.14	1929.8	2418.06	2049.05	2166.17	2408.86	2505.53	3123.44	3310.46	4353.03		1521.99	1656.97	2025.07	1771.07	1773.11	1834.27	1873.72	2160.03	2411	2923.41
cbiG	10159.9	8109.22	7895.6	8585.6	4911.82	8928.74	8614.25	6693	4729.03	3774.27		11099	10615.1	11123.2	8658.62	10935.4	4541.17	12316.3	9225.94	8723.09	8102.58		2120.92	2829.66	3621.56	3254.43	3421.86	3762.58	3816.37	5020.12	5377.45	7202.16		2484.6	2582.58	3251.16	2634.9	2700.94	2835.92	2989.99	3691.64	3968.62	5143.26
cbiJ	3712.07	5220.17	5621.44	5931.5	5307.65	6475.34	6717.46	5372.29	4135.75	4023.61		4260.43	4431.85	4337.12	4101.2	4103.41	4032.31	4903.44	4375.54	3775.05	4055.35		1154.62	1946.3	2404.44	1994.47	1993.55	1984.06	1845.42	1526.65	1776.29	2904.8		1476.98	1627.09	1975.82	1546.79	1555.46	1506.05	1330.22	1257.8	1401.76	2408.97
cbiL	2596.95	2564.59	2545.15	2814.09	2140.95	2883.61	2649.66	2143.71	1539.08	1044.62		2947.49	2905.64	2993.85	2859.65	3141.27	2022.03	3840.15	3201.8	2855.26	2784.76		537.948	809.585	1064.66	857.549	919.008	1037.34	1067.45	1313.36	1433.29	1815.68		627.351	687.325	866.307	735.051	784.297	810.263	772.458	936.458	1053.49	1099.8
cbiP	114.419	138.885	152.839	144.265	97.0564	115.611	129.499	159.396	109.627	107.611		124.183	136.757	124.429	73.0325	120.413	77.2537	163.197	128.629	101.665	134.975		152.817	178.613	200.157	166.514	164.075	160.213	137.488	168.912	167.391	177.462		164.416	172.224	173.864	182.316	173.558	173.5	127.617	133.101	145.276	196.995
cbiT	2680.42	2152.72	2173.35	2237.03	2022.96	2478.97	2165.94	1709.44	1134.97	1091.86		2841.35	2499.01	2718.6	2716.43	2898.1	2465.4	3034.2	2581.16	2377.63	2143.37		468.486	728.044	879.838	832.572	902.885	918.394	988.89	1164.49	1264.4	1655.61		612.655	642.499	748.722	674.279	650.141	762.863	719.159	820.47	919.758	1184.22
citZ	2878.3	2331.12	2265.49	2142.7	2614.81	2046.54	2025.01	1984.31	2076.47	2044.62		2444.39	2242.82	2690.32	2978.21	2591.81	3123.73	2195.62	2412.87	2370.91	1881.54		3338.06	3837.28	3668.4	3740.1	3637.15	3450.25	3245.06	2708.32	2586.35	2863.05		3076.13	3540.43	3769.74	3448.09	3419.57	3224.95	3091.33	2846.45	2518.75	2499.03
cobH	2005.15	1976.72	1802.63	1879.14	1238.9	2157.7	1992.01	1574.44	1128.52	776.902		2065.47	2040.42	2206.74	1688.28	1957.01	1009.34	2503.19	2085.94	1863.55	2069.28		737.074	732.897	863.655	840.897	864.949	909.493	1023.9	1408.55	1603.67	1940.94		716.448	761.248	770.832	648.234	728.946	765.546	791.225	1085.72	1410.42	1662.64
cobI	255.099	437.009	365.296	419.847	258.817	377.959	370.724	352.948	283.742	238.845		359.812	382.921	384.6	292.13	329.675	220.005	572.444	403.038	314.587	377.525		446.104	483.421	545.959	471.791	462.823	456.365	414.173	456.635	454.348	533.777		405.068	445.896	445.213	557.076	412.788	399.765	329.552	366.977	494.514	514.439
cobN	2505.97	3758.28	4249.14	4147.61	3379.85	4503.28	4502.01	3679.11	3020.13	2572.17		2895.48	2765.23	3114.51	2671.85	2830.3	2132.87	3835.12	3269.33	2766.07	3084.14		656.806	1464.82	1710.28	1377.44	1400.8	1358.58	1210.07	1160.91	1168	2044.64		873.515	1149.74	1411.02	1001.29	979.433	978.397	807.741	721.595	879.35	1524.18
cxp	8180.05	9988.95	11415.2	10969.7	13292.9	12239.2	14341.4	17470.1	17222.3	21073.5		10525.8	10603.3	12549.5	13501.5	12718.2	15489.4	12926.4	14659.5	11615.8	10351.5		4243.39	5306.95	5454.48	5721.62	5716.06	5612.32	5765.96	3781.91	3285.8	5879.9		4822.24	4768.02	5370.7	4893.59	4980.66	5017.19	5391.44	4245.91	3299.97	5756.76
dapA	241.031	380.737	318.686	325.52	452.93	343.498	327.557	287.888	281.592	272.965		220.77	196.931	190.415	220.046	225.629	263.67	291.243	292.632	232.104	212.104		343.453	326.164	361.134	369.107	358.498	347.938	330.484	344.981	317.595	316.647		303.112	335.798	334.664	353.056	308.653	309.438	320.544	308.984	335.769	344.46
eno	11250.6	7444.72	4807.39	4322.39	3709.08	4156.44	3373.33	2403.95	1721.8	1049.87		5979.89	5849.57	6548.57	6337.7	6156.28	5320.43	7125.42	7499.09	9358.98	9414.79		16082.1	12453.4	11724.9	11959.4	11854.2	12147.9	17193.7	30344	27740.6	21480.5		11083.8	11751.4	12138.3	13013.9	12352.7	12269.3	17521.1	34897.1	32070.3	21486
fbp	3014.29	4143.81	4108.23	4126.34	2742.32	2186.61	1830.77	1530.52	1294.03	968.502		2912.46	2697.77	2573.43	2176.75	1703.32	1121.86	1359.55	1196.25	1049.26	1228.99		1752.77	2262.76	2096.96	2025.92	1967	1703.28	1337.31	1560.29	1847.28	2014.02		1648.75	2022.65	1966.78	2129.91	1775.93	1583.86	1246.89	1227.38	1627.86	1565.83
fumC	1066.35	1167.35	1283.41	1107.88	1465.36	1106.09	1142.64	1263.78	1446.65	1438.32		1072.01	969.154	1217.9	1276.65	1098.92	1610.57	1304.32	1395.63	1445.38	1365.99		1368.41	1381.34	1322.74	1407.97	1298.37	1323.78	1406.48	1600.37	1503.53	1272.85		1132.54	1307.02	1408	1132.96	1180.2	1185.88	1334.72	1435.58	1326.72	1051.39
gap	80.6563	90.9937	86.7172	3523.39	8316.4	7699.26	8334.94	9423.87	10358.7	9648.28		71.1133	78.4075	100.863	4339.27	5415.09	9238.53	7738.04	8614.95	7747.67	7792.04		5878.84	7306.65	6366.69	6842.81	6657.83	6320.33	6455.11	6350.66	6377.31	6420.63		5658.1	6505.99	6586.75	6848.42	6979.86	6711.05	6299.03	6308.97	6718.27	5585.66
gapB	13236.1	11872.3	11034.8	7942.88	6125.97	4623.33	5119.03	5395.06	5464.18	6619.41		14852.1	13597.3	15347.2	9744.62	6262.66	6714.35	5801.02	6764.83	6363.68	5347.26		3970.17	4211.98	4361.71	4353.42	4105.66	4122.66	4169.05	3817.7	4000.95	4391.31		3801.77	4248.99	4475.25	3708.54	3673.81	3770.49	3915.59	3758.19	3870.49	4269.73
gcd	95.6621	160.436	119.236	120.221	148.439	176.752	156.161	161.022	191.311	204.724		126.306	115.788	107.462	128.992	106.385	110.842	168.218	164.002	150.58	137.005		102.65	113.575	114.132	121.185	115.706	114.9	106.745	95.1919	109.103	128.051		97.3634	109.311	90.4497	75.2415	106.95	108.214	99.8415	94.1211	114.489	104.689
gdhA1	2489.09	1633.1	1362.54	1285.44	1558.61	1080.52	1022.03	819.75	735.149	713.909		1907.32	1549.92	1766.52	1967.13	1812.05	2099.28	1166.23	1283.08	1243.96	905.249		3871.38	5236.09	5756	5853.9	5546.29	5091.22	2695.96	1570.31	1694.84	3172.74		4784.58	5677.9	6317.41	4653.4	4603.52	4563.76	2622.15	1435.58	1632.67	2789.45
gdhA2	64.7126	39.5104	47.6945	42.5396	51.3828	51.1357	64.7497	68.3125	64.4868	68.2413		53.0696	74.7607	71.6412	58.8054	66.6365	72.2154	66.5341	71.818	82.4833	56.8318		70.2343	76.6873	68.1385	58.28	60.6982	58.2594	67.4632	99.4863	93.4104	93.2544		69.8077	70.7772	57.2848	57.8781	65.6708	54.5541	81.0743	96.0226	94.2848	93.432
gdhB	87833.8	102490	94325.6	97876.2	84064.2	93696.2	95833.3	98356.9	94505.4	95619.3		35131	35827.7	36439	35191.2	34313.1	33595.3	36824.7	37638	42991.1	59219.7		85770.7	103404	103597	98040.8	96265.4	90050.4	69250.5	35774.3	35262.1	41259.5		97207.2	102424	100412	97061.5	96842.8	93387.7	76227.1	41332.5	42057.8	42162.6
glcD	619.928	735.133	598.349	657.514	536.665	634.75	717.325	575.777	389.07	328.083		728.115	656.435	714.527	607.023	634.8	384.589	784.6	761.057	484.35	515.545		469.258	459.153	450.566	506.018	467.565	517.861	520.918	510.315	620.245	915.146		426.194	506.45	500.488	465.918	428.736	465.051	491.701	457.296	610.927	840.888
glcK	225.087	283.757	283.999	260.786	321.618	275.688	302.165	256.985	249.349	209.973		226.077	191.46	179.103	185.901	192.895	211.608	259.859	204.735	214.84	206.015		213.79	245.593	236.781	213.693	230.463	199.862	243.38	241.201	252.582	257.493		189.216	192.671	223.109	198.232	205.456	251.307	237.968	269.053	217.432	230.766
glnA	4544.89	5831.98	5348.28	5141.74	6082.2	5375.92	5253.61	3116.35	2222.64	895.012		2507.01	2379.58	2667.69	3029.42	3154.13	4762.86	2852.18	2411.8	1921.09	1147.8		740.161	4291.58	3245.95	3098.09	3635.25	5190.75	2210.91	957.645	1366.78	6788.78		1559.65	3187.33	2958.71	2328.15	2468.28	4358.96	1821.17	610.361	1395.99	8480.93
glpK	18146.7	11528.7	9060.87	9432.69	8213.64	9166.63	9276.98	8212.13	6925.88	6745.39		15271.3	13904.6	14597.8	14604.6	15693.5	12553.7	12615.1	12736.4	14009.7	10746.3		10863.9	12123.4	12740.2	12334.1	12299	12139.8	10620.8	11236.2	11578.4	19474.9		11664.3	12434	12579.5	11472.9	11185.6	11007.4	10431.6	10814.4	11604.7	21161.8
glyA	4109.72	5889.45	6734.68	6572.37	8776.95	7371.32	8102.6	7255.76	6794.76	6128.6		4767.78	3965.96	4497.37	5259.29	4753.4	7508.72	6265.5	6876.31	5537.89	4962.63		4379.22	5301.13	5083.13	5076.84	4922.24	4829.86	4654.1	4025.26	3826.09	4775.46		4052.52	5014.95	5340.55	4628.8	4571.62	4471.65	4347.24	3954.04	3794.48	4201.06
gpdA2	967.876	1090.73	1117.57	1046.84	1324.53	1134.99	1208.66	1291.43	1332.73	1322.83		1047.59	914.451	1041.63	1094.54	1107.1	1555.15	1282.98	1438.5	1524.02	1539.53		683.048	786.287	689.902	736.363	730.275	730.67	791.625	1272.57	1412.37	1473.98		653.988	721.927	699.478	736.498	751.461	762.863	763.45	1106.64	1480.66	1600.73
gpdB	177.256	199.947	226.549	226.57	260.72	231.222	271.695	230.961	285.891	225.721		226.077	193.284	219.637	244.706	225.629	214.967	321.372	286.2	356.788	358.243		124.261	170.848	159.274	136.912	153.642	127.038	171.647	212.571	233.9	268.628		131.349	147.846	159.794	124.438	137.909	145.776	153.891	187.292	263.613	264.536
gpdC	704.336	725.555	799.966	748.142	961.049	798.161	879.834	839.267	769.542	574.802		652.756	677.405	743.749	795.769	713.128	984.144	892.561	1045.11	1097.22	1108.22		585.8	593.113	547.663	544.872	523.522	563.983	576.426	851.002	925.884	979.171		566.728	596.887	578.878	532.478	562.892	598.307	666.611	803.357	923.606	948.954
gpm	1651.58	1737.26	1664.97	1299.31	974.37	662.541	586.556	582.282	526.642	472.44		1008.32	860.66	977.526	762.573	514.387	564.288	531.017	546.675	487.227	432.327		330.333	396.056	425.014	365.406	329.098	312.335	300.595	337.108	354.212	389.72		307.705	371.187	389.939	322.67	293.642	296.917	227.459	306.131	343.466	350.089
graD2	124.736	155.647	131.16	136.866	129.409	141.179	123.151	86.2038	77.3841	70.866		95.5253	130.375	106.519	109.074	95.8631	78.9331	121.77	120.054	148.662	108.589		119.63	154.345	132.87	109.159	113.809	119.755	116.139	116.664	114.334	150.321		98.2819	137.622	117.585	114.309	108.826	87.6443	95.3374	106.48	123.148	95.6834
icd	5298.93	4626.31	4534.23	4522.14	5187.76	4076.4	4126.21	4162.18	4249.68	3351.7		4371.88	3626.8	4313.56	4873.26	4147.83	5617.68	4697.56	5316.68	4703.47	3892.98		5270.66	5467.12	4917.89	5307.18	4970.61	4735.19	5172.46	7180.91	7228.47	5293.93		4138.86	4803.41	5002.87	5065.78	4766.76	4672.87	4989.82	7260.64	6676.9	4339.52
kdgK	271.043	281.362	297.006	286.68	272.139	272.353	311.052	354.574	257.947	322.834		258.98	242.516	275.253	306.357	264.208	275.426	327.649	305.495	282.937	270.966		254.696	257.242	271.702	251.622	262.709	239.511	243.38	324.225	341.508	375.801		248.001	274.458	251.249	240.194	253.302	249.518	264.993	293.772	304.982	386.111
korA	22606.3	30335.6	32115.7	32227.4	34755.7	35684.9	36932.7	37563.7	40067.8	36984.2		30209.4	30395.7	33502.6	36735.3	35394.5	35402.3	43499.5	46555.2	44721.3	44712.4		16979.7	15524.8	14492.2	14658.8	14365.5	13076	17431.1	22326.4	23304	20243.2		14024.9	14120.8	14553.4	15692.2	14609.9	13580.4	16717.8	20597.3	24228.3	18862
korB	96562.5	94485	103461	103539	106427	113485	117462	116269	117693	139887		112695	116303	131844	139423	136334	137402	131928	142663	148109	138810		69548.9	55144	53430.8	57681.5	54691.9	51098.3	65983.2	92786.4	96452.6	88593.1		57569.3	54695.8	57424.5	53395.4	54118.3	49686.3	62653.9	77319.1	95879	88242.6
mdh	13498.7	10051.2	10022.3	9748.96	10664.8	10339.4	10667.2	10712	11061.6	15097.1		19263.2	17884.2	20228.3	20817.1	19726.7	22045.8	19938.9	22186.4	20881.7	19211.2		8019.83	8060.9	8151.91	8077.79	7877.48	7061.52	7015.31	9847	10713.1	10605.3		7961.75	8056.01	8184.69	7265.14	7479.9	7038.37	6800.48	8273.15	10355	11775.8
mdhA	15358.5	16716.5	18581.3	17121.3	21563.7	15682	17351.6	22660.2	26514.8	28296.5		5341.99	4603.25	5434.36	6319.68	5648.91	8000.79	4941.1	6092.74	6497.96	6352.98		22356.9	23583.8	22848.5	23693.1	22312.3	20820.4	21297	19964.5	19899.4	18850.6		22851.9	22463.9	22967.2	22241.1	21476.2	20497.1	20518.6	22506.4	21135.2	19534
menD	1037.28	1050.02	1076.38	1044.07	1212.25	1217.25	1231.51	1335.35	1345.62	1482.94		934.026	992.858	972.812	947.525	1033.45	1249.49	1353.28	1209.12	1055.98	1402.53		984.052	1135.75	1051.04	968.558	1067.91	1142.53	1312.54	1336.98	1309.99	1293.73		954.345	1009.75	1040.17	1051.93	1030.09	1027.58	1150.81	1116.14	1198.76	1371.09
menF	665.883	562.724	500.792	524.347	730.778	511.357	506.571	523.729	584.68	506.561		419.25	359.216	361.034	485.619	461.779	602.914	554.869	540.243	516	603.837		504.761	468.86	404.572	496.768	497.915	532.426	764.298	1014.9	972.963	748.123		368.328	426.236	436.169	507.88	464.386	503.508	672.617	1003.96	1027.51	736.199
mrp	2911.13	2794.46	2679.56	2320.26	3237.12	2839.14	2880.73	2887.02	2876.11	3661.41		2561.14	2396.9	2739.33	2835.94	2644.42	4089.41	2818.28	3233.96	2990.5	3236.37		2472.86	2960.71	2760.46	2378.38	2465.86	2388.63	2429.53	3007.49	3406.86	4266.04		2614.12	2790.98	2803.94	2346.96	2310.67	2192	2331.64	2613.53	3669.41	4812.31
mvaA	2333.41	2151.52	2061.7	1856.02	2043.89	1757.51	1918.37	2026.6	2156.01	2125.98		2148.26	2041.33	2242.56	2304.79	2142.89	2364.63	2346.27	2640.12	2620.28	2350.4		2922.83	3394.63	3341.34	3140.64	3047.24	2731.72	2742.08	2819.26	2866.58	2601.38		2763.83	3114.98	3330.56	2893.9	2784.44	2598.03	2574.86	2588.81	2631.32	2538.42
mvaB	2245.25	1959.96	1599.93	1558.24	1925.9	1430.69	1188.35	849.026	543.838	254.593		6279.2	6013.68	7097.19	7746.18	6646.12	8937.91	8353.16	9005.12	8239.7	7149.64		619.76	522.25	489.745	491.217	445.752	396.487	374.036	790.88	917.664	763.433		481.306	458.479	500.488	509.327	444.685	418.546	421.887	652.193	785.065	721.565
ndhG3	11109	10059.6	9366.54	9007.29	10622.9	8969.87	8243.52	6640.95	6117.64	5036.74		8219.42	7595.5	8546.04	8914.7	8272.28	11858.4	9639.91	9684.71	10501.3	9187.46		11079.3	11288.6	10622.8	10587.5	10208.7	10428.4	11438	14167.1	13392.1	10522.4		10038.5	10521.4	10688.1	9839.27	9483.8	9538.92	10810.7	13080	13039.2	10875.3
nhaC2	67.5262	67.048	44.4426	50.8625	78.0257	76.7035	71.0977	76.4449	66.6363	62.992		112.508	117.611	112.175	201.076	211.6	426.575	370.331	177.937	148.662	143.094		114.227	90.2774	93.6904	119.335	129.932	169.114	237.402	326.372	187.568	125.963		81.7485	77.8549	78.3897	121.544	136.032	185.126	236.467	355.569	134.693	132.831
pgi	303.868	334.043	320.854	298.702	331.134	313.484	307.244	356.201	309.536	293.963		347.075	320.924	333.697	352.832	316.816	364.436	379.119	392.319	328.015	378.54		370.467	437.797	401.165	380.208	334.788	326.9	345.855	324.225	338.519	318.735		353.631	370.4	378.884	353.056	314.282	292.446	306.281	323.244	279.006	323.072
pgk	914.417	1052.41	995.08	761.089	610.885	506.91	444.361	466.802	339.63	283.464		1033.8	977.359	974.698	657.292	505.035	532.378	593.785	569.185	496.818	468.862		535.633	523.221	609.839	460.69	491.276	471.739	547.391	596.918	544.769	549.783		480.387	480.498	549.733	551.289	461.572	517.817	482.693	561.875	486.817	527.947
porB	5662.82	4224.02	3462.18	3601.99	3096.29	3337.16	3104.18	2817.08	2471.99	2330.7		5880.12	5355.42	5225.1	5293.43	5207	4008.79	5531.12	6382.16	6928.6	7553.55		11929.8	6628.11	6479.97	6705.9	6321.14	4835.53	6573.81	12276.9	12528.2	6569.56		8116.98	6763.94	6655.09	8829.3	7776.36	5809.57	7251.65	13156	14256.2	6254.32
ppsA	21028.8	23796.1	26002.2	24343.7	13422.3	12192.5	5442.78	4115.01	3574.72	3475.06		22074.8	22355.3	21900.5	14504.1	11179.7	4284.22	4481.63	2882.37	2623.16	2680.23		6622.09	8573.44	9178.25	8345.14	8748.12	7771.96	5914.55	5001.51	4643.62	6790.87		6442.52	8074.1	8731.41	7169.65	6927.33	6010.79	4542.41	3532.87	3181.63	4645.71
prsA	3766.46	3280.56	3235.64	3208.04	3851.81	3189.31	3267.95	3179.78	3037.33	3524.93		2986.76	2784.38	3063.6	3548.24	3296.75	3896.27	2596.08	3168.57	3055.72	2741.12		2947.52	3256.78	3369.45	3322.89	2959.98	2830.43	2772.82	2949.52	3257.41	3574.29		2939.27	3325.74	3052.17	2785.38	2670.92	2602.5	2351.91	2448.1	3024.81	3323.03
psc	257.913	445.39	558.242	570.585	709.844	600.289	624.644	502.585	481.501	380.577		349.198	317.277	356.321	393.617	340.197	525.661	500.889	495.223	402.825	390.718		271.676	333.929	343.247	304.351	344.272	321.236	298.887	281.997	301.155	398.767		284.742	316.924	344.714	337.14	299.271	312.121	297.273	230.074	328.073	350.089
purB	2048.3	1852.2	1924.04	2046.52	3081.07	2610.14	2105	2368.17	2448.35	2713.91		1892.46	1758.7	1910.75	2556.14	3974.81	4767.89	2107.75	2222.07	2502.31	1741.49		4141.51	5283.66	5576.28	5592.11	6218.72	7632.79	8424.35	5058.06	3654.96	2621.56		4856.23	5062.14	5269.2	5003.56	5733.06	7167.16	8806.32	6407.84	2844.9	2782.7
purC	2798.59	4068.38	4726.09	4634.96	6811.08	5818.35	5458.02	4520.01	4557.06	3700.78		2797.83	2726.94	3091.88	3883.05	4955.65	7622.92	4046.02	3866.38	3916.04	3260.72		4896.33	7072.7	6956.08	6513.48	6437.8	6885.93	7604.55	5245.58	3956.86	3785.85		5698.51	6161.54	6979.7	6392.63	6196.51	6858.61	7331.22	5933.43	3302.85	3992.81
purD	3060.25	3090.19	3256.23	3716.66	5355.23	4821.21	3681.85	3456.29	3419.95	3238.84		3058.93	2945.75	3160.7	5086.66	7210.77	7627.96	4064.86	4080.76	4695.79	3389.61		8096.24	10367.3	11059.7	10812.3	12892.7	15060	17903.4	10305.8	6682.21	3814.38		9722.56	9391.34	10443.9	10138.8	12178.2	15631.1	19347.5	13533.5	4957.65	4649.09
purE	1565.3	2218.57	2760.86	2856.63	3592.99	5140.25	4024.64	4378.5	5279.32	5354.32		1464.72	1564.5	1635.49	1730.02	3432.36	3637.64	2371.37	1993.75	2350.77	1945.47		4258.05	7795.89	7794.19	6791.93	7022.02	8310.05	7835.97	3659.52	2820.25	2858.18		6049.39	6765.51	6927.44	6695.05	7071.8	7718.96	6783.97	4088.09	2280.15	2958.31
purF	1979.83	1605.56	2081.21	2669.82	5387.58	3675.1	3034.35	3667.73	3925.09	5036.74		1950.84	1818.87	2019.15	3455.29	6910.32	6467.47	2524.53	2145.97	2591.51	2099.73		4623.11	8190.98	9113.52	10116.7	13678.9	16058.5	14984.5	6567.53	3967.33	2511.61		6793.39	7512.6	8596.74	8399.55	11470.8	13840.6	14453.8	7184.58	2240.71	3091.14
purH	80.6563	118.531	135.496	178.481	266.429	201.208	247.572	452.163	614.774	811.022		67.9291	76.5841	80.125	84.4142	135.611	125.957	69.0448	95.4001	118.929	114.678		74.8651	114.546	101.356	97.1333	111.912	104.381	119.555	98.0549	97.1468	96.734		119.408	111.671	107.535	121.544	119.146	132.361	121.611	132.15	87.5502	124.951
purK	76.9048	129.307	161.511	176.632	255.011	263.46	239.955	256.985	262.246	275.59		80.6658	92.0833	72.5839	128.044	166.007	172.981	151.899	124.342	125.643	111.634		182.918	371.788	348.358	287.7	341.427	367.358	326.214	166.049	129.28	139.882		236.979	292.546	299.489	340.034	304.9	325.536	295.771	181.587	101.982	133.957
purL	1047.59	1345.75	1597.76	1710.83	1996.32	2347.8	1881.55	2003.83	2031.33	2107.61		928.719	919.009	955.845	1027.2	1467.17	2163.1	1369.6	1111.57	1266.98	996.585		3297.92	4641.04	4808.02	4358.05	4281.12	4459.27	4201.5	2552.29	1777.79	1588.11		3563.87	4223.04	4500.37	3925.58	3907.41	4137.17	4030.45	2691.48	1345	1474.65
purL2	2542.55	3112.94	3396.06	3601.99	4487.43	4681.14	3791.03	4437.06	5012.77	4590.54		2275.63	2272.91	2422.6	2683.23	3809.97	4967.75	2601.11	2520.06	3178.48	2380.84		7197.86	9770.35	10383.4	10365.5	10975.9	12030.6	11094.7	5864.68	4518.07	3491.47		7915.83	9361.46	9851.98	9244.57	9932.23	10816.9	10409	7525.89	3507.78	3562.8
purM	254.161	283.757	399.983	496.603	1001.01	615.852	493.875	640.836	799.636	679.789		255.796	261.662	282.794	487.515	685.07	1036.21	359.033	324.789	364.461	291.263		819.657	1362.9	1370.43	1509.73	1780.16	1846.5	1953.87	953.351	546.264	317.343		1117.84	1224.44	1390.92	1481.68	1699.93	2031.92	2119.94	1144.67	430.054	375.979
purU	796.247	695.623	665.555	684.332	894.441	755.919	726.212	512.344	487.95	385.826		451.092	398.42	389.313	508.382	492.175	693.604	577.466	489.863	494.9	662.699		463.855	460.124	471.859	442.188	462.823	491.159	553.369	598.349	668.818	819.804		448.239	442.75	437.174	448.555	470.015	454.319	520.227	589.445	752.354	856.648
pykA	117.233	131.701	115.984	198.826	393.935	422.425	467.213	526.982	612.624	685.038		97.6481	106.671	109.347	249.449	292.265	369.474	485.824	560.609	465.167	475.966		356.574	428.09	391.796	417.211	399.28	411.052	409.049	458.066	458.832	501.764		399.557	393.206	366.824	489.07	457.819	449.848	443.657	474.409	527.225	472.789
rbsA	277.608	331.648	293.755	249.689	237.883	269.018	256.46	234.214	180.563	133.858		196.358	215.165	230.949	195.386	249.01	203.211	277.435	251.899	288.691	284.159		479.291	484.392	479.524	416.286	444.804	377.068	442.353	521.766	454.348	473.231		411.498	453.76	473.353	431.192	403.406	394.399	436.15	478.211	460.841	451.4
rpi	346.072	402.288	373.968	352.339	399.644	371.29	413.89	372.466	331.032	427.821		338.584	324.571	312.959	333.863	342.535	429.933	354.011	390.176	363.502	328.812		222.28	252.389	259.778	229.42	247.535	280.778	249.357	203.267	236.889	295.77		235.142	257.157	229.139	221.384	207.332	228.054	240.22	214.862	285.741	294.93
rspA	558.967	735.133	809.722	755.54	881.12	753.696	892.53	860.412	898.516	999.998		616.669	606.291	642.886	703.767	637.139	819.561	819.75	878.967	710.699	622.105		662.209	791.141	824.475	745.614	710.358	676.456	649.867	660.618	686.006	778.048		649.395	706.199	735.657	690.196	671.718	667.17	620.069	609.411	710.984	755.336
sdhA	17784.7	15986.2	14663.9	14491.2	15418.6	14416.9	14229.7	12123.8	10206.1	8412.06		16247.8	14795.3	15971.3	15830	15756.6	17573.5	15725.9	15590.9	15152	14201.8		17229	17479.8	17727.9	18186.1	18556.6	18113.8	16724	17745.8	18259.9	19597.3		16904.5	18232.2	18778.4	16010.5	16198.2	16777.6	16203.6	16495	18828.1	20721.6
sdhB	12344.2	11176.7	10894.9	10654.3	11087.3	10735.2	10931.3	9563.75	8140.38	7706.02		10996	9980.55	10576.5	11267.9	11003.2	13437.1	11226.7	11657	11034.5	10221.6		11756.1	12032.1	11834.8	12015.9	11663.5	11852.5	12520.8	14097.7	14332.9	13423.1		10572.2	11974.7	11914.2	10341.4	10217.4	10478	11254.3	12800.5	14004.2	13579.2
serA1	799.06	1065.58	1115.4	1168.91	1286.47	1387.33	1435.92	1411.79	1541.23	1385.82		757.834	764.929	715.47	817.584	858.091	970.709	1154.93	985.086	954.312	1127.5		719.323	820.263	845.769	818.695	777.695	782.456	725.869	433.732	387.84	563.006		710.937	796.636	798.972	862.383	860.287	802.214	711.652	501.029	404.078	486.297
serA3	205.392	365.172	463.937	474.409	513.828	580.279	712.247	678.245	881.319	1123.36		270.655	271.691	295.049	289.284	321.492	391.307	446.908	448.059	399.948	353.169		236.944	357.227	301.513	300.651	295.903	292.915	240.818	162.47	162.908	242.183		296.683	321.643	303.509	332.799	358.375	319.276	235.716	173.981	211.66	254.405
serB	170.691	159.239	207.037	225.645	281.654	242.339	271.695	310.659	386.921	635.169		142.227	163.197	158.365	153.653	150.809	225.043	166.963	147.924	134.275	153.243		193.723	222.296	210.377	207.218	205.805	217.663	192.142	206.13	192.052	267.932		192.89	224.128	193.964	177.975	181.064	177.972	171.908	146.411	167.404	247.651
srp19	142.555	134.096	172.35	151.663	171.276	158.965	159.97	180.54	217.105	238.845		117.815	104.847	126.315	165.983	127.428	211.608	160.686	195.088	192.781	177.599		145.099	221.325	172.901	156.338	152.694	142.412	162.253	177.501	217.459	177.462		143.29	166.72	147.734	140.354	147.29	145.776	143.381	164.474	203.001	146.339
sucC	9846.63	12062.7	12489.4	12302.3	14040.8	11595.6	11318.5	9461.28	9423.67	5191.59		8971.95	7709.47	8567.72	9500.86	8741.07	11090.9	10025.3	10742.7	10725.7	9673.58		9526.39	9657.74	9039.42	9513.52	8868.57	8369.12	7343.24	8354.7	8732.75	9118.05		7917.66	9195.53	10141.4	9437.02	8459.33	7930.92	7201.35	7699.87	8116.19	7321.47
thiC	186.635	306.505	288.335	303.326	255.011	299.033	276.773	309.033	251.498	228.346		249.427	268.044	212.096	216.252	195.233	147.79	234.752	230.461	207.167	218.193		219.965	205.794	242.743	234.97	212.444	203.099	181.04	177.501	198.777	245.663		210.342	219.409	225.119	201.126	207.332	172.606	151.639	155.918	162.593	195.87
thiD	53.4582	55.0751	48.7784	51.7873	45.6736	53.359	54.5929	65.0595	58.0381	62.992		41.3943	60.1732	53.7309	57.8569	42.0862	31.9091	72.8109	62.1708	44.119	61.906		74.8651	61.1557	74.9523	62.9054	48.3688	76.87	81.1266	96.6234	98.6414	92.5585		42.252	55.8353	60.2998	54.9842	46.9077	65.2861	71.3154	92.2197	84.6639	75.421
thrC2	702.46	818.943	854.165	896.106	1040.98	909.326	1006.79	1096.25	1040.39	926.508		841.684	809.604	820.103	826.121	784.44	930.403	898.838	1034.39	931.294	869.729		777.98	868.799	827.031	810.37	737.862	831.005	735.263	716.445	776.427	757.17		728.388	841.462	762.792	798.717	762.719	779.855	662.858	656.946	828.359	690.046
trpE2	75.967	105.361	122.488	115.597	150.342	141.179	133.308	134.998	116.076	91.8634		64.745	73.849	54.6736	74.9294	60.7912	67.1771	114.238	63.2427	68.0967	65.9654		56.3418	79.5995	90.2835	60.1302	76.8211	86.5799	61.4854	75.8673	67.2555	90.4707		57.8669	83.3598	77.3847	75.2415	72.2378	68.8634	54.8002	57.9938	67.3463	92.3063
ush	781.241	914.726	886.684	935.871	694.619	859.302	790.962	626.198	548.137	385.826		625.16	620.878	736.208	674.365	655.844	527.34	788.366	642.075	569.71	529.753		1907.13	2767.54	2607.15	2452.39	2523.72	2353.84	1911.17	1111.53	894.498	1272.16		1865.52	2363.96	2606.96	2663.84	2468.28	2236.72	1890.23	1263.5	788.914	1036.76
VNG0310C	1947.94	2496.34	2806.39	2803.91	3537.8	3100.38	3209.55	2659.31	2751.44	2816.27		1858.5	1507.98	1571.39	1936.78	1776.97	2398.22	2168.01	2175.98	1794.49	1846.02		2394.91	3084.96	2809.01	2877.92	2662.18	2809.4	2596.9	2014.78	2135.74	2661.23		2567.27	2718.63	2801.93	2863.52	2839.79	2896.73	2484.78	2067.81	2354.23	2622.85
VNG0683C	27612.6	22464.7	21693.4	17701.1	13068.4	10387.2	9269.36	8142.2	7338.59	8593.16		20249.2	18811.4	18846.4	12994.1	10302.9	6944.43	6424.93	6487.2	6378.07	6381.39		11452.8	12808.7	13282.7	13124.1	12039.1	10538.5	8424.35	10005.2	11488.7	12412.6		13107.3	12996.3	12822.8	11047.5	10465.1	9156.15	7142.05	8102.97	10977.4	13435.1
VNG1245C	633.996	744.712	695.906	683.408	888.732	679.215	726.212	650.595	552.437	545.931		584.827	485.944	587.269	682.901	588.038	942.159	750.705	867.176	749.063	709.382		665.296	651.357	597.915	672.533	659.144	624.67	757.466	881.778	954.281	1012.58		666.847	635.422	673.348	635.212	658.584	683.268	791.225	898.429	1044.83	1140.32
VNG1451C	227.901	323.267	337.113	340.317	388.226	323.489	328.827	313.912	288.041	220.472		255.796	179.608	228.121	269.367	232.643	337.565	282.456	305.495	234.022	266.906		19.2951	24.2681	18.7381	14.8013	26.5554	12.1374	20.4951	25.0505	24.6603	15.3104		20.2075	22.806	18.0899	26.0451	19.7012	21.4639	22.5206	18.0637	18.2797	30.3935
VNG1670C	387.338	453.771	369.632	396.728	449.124	342.387	370.724	365.96	423.463	388.451		357.689	339.158	316.73	307.305	314.478	421.536	382.885	386.96	397.071	420.149		371.238	406.734	412.238	384.833	386.951	411.861	377.452	395.082	514.878	464.184		350.876	397.925	335.669	419.616	359.313	345.211	298.023	347.012	526.263	431.138
VNG1775C	2196.48	2186.24	2222.13	2190.79	2633.84	2145.48	2454.14	2358.41	2349.47	2551.18		1859.56	1796.08	1910.75	2166.31	1941.81	2724.03	2309.86	2516.85	2495.6	2277.33		2349.38	2465.64	2354.18	2342.3	2295.15	2491.4	2602.88	2869.36	2915.15	2599.99		2225.58	2341.94	2408.98	2108.21	2131.49	2379.81	2492.29	2671.52	2878.57	2571.07
VNG2371C	2153.34	1738.46	2360.88	3123.88	6898.62	3080.37	2841.37	3864.53	5242.77	6519.67		1876.54	1900.93	2157.72	4494.82	7106.73	7360.93	2286.01	2637.97	3175.61	2228.62		6564.21	11447.8	11805	12172.2	13498.7	13173.9	13520.8	6092.28	3832.07	2551.97		10591.5	10172.3	10626.8	11302.1	12746.7	13555.4	12998.9	7344.3	2657.29	3067.5
yqeC	2440.32	2417.32	2521.3	2285.12	3324.66	2386.7	2534.13	2638.16	2646.11	2913.38		2134.46	1733.17	2145.47	2424.3	2161.59	3130.45	2302.33	2598.31	2273.09	2173.81		2418.07	2731.62	2669.32	2562.47	2670.72	2475.21	2432.94	2695.44	2531.8	2665.41		2345.91	2582.58	2798.92	2287.63	2259.07	2189.32	2362.42	2499.44	2306.13	2477.64
ywfD	140.68	161.634	149.587	162.76	211.24	170.082	213.293	177.287	101.029	136.483		143.288	128.552	160.25	186.849	139.118	287.182	200.858	196.16	151.539	85.2476		55.57	74.7458	72.3971	86.0324	78.7179	99.5264	77.7107	55.8269	50.8153	98.1259		56.0299	57.4081	75.3747	72.3476	75.9905	85.8556	80.3236	57.9938	55.8012	84.4265

## Sheet: Average
	u -240	u -60	u 0	u 5	u 10	u 20	u 45	u 90	u 180	u 360		t -240	t -60	t 0	t 5	t 10	t 20	t 45	t 90	t 180	t 360
acd2	3372.36	3101.89	3218.01	3467.8	3511.3	3691.26	3876.97	3841.34	3129.27	2565.69		2193.47	2246.22	2599.28	2628.44	2737.84	2776.3	2847.16	1966.56	1610.31	1954.11
acs2	1605.22	1548.75	1519.04	1437.86	1410.17	1341.49	1421.85	1347.59	1124.5	1324.14		1714.95	3194.89	3550.35	3393.07	3312.14	3208.03	1391.71	434.938	425.061	1435.2
acs3	12775.9	14361.8	15310.9	14709.7	12174.1	13744.3	17802.9	16618.7	13930.9	14767.9		8235.16	8098.64	8342.06	7542.62	7471.8	7205.77	7804.9	8114.66	9393	14539.3
aldY2	11847.9	12760.6	14027.5	14248.9	13866.5	13817.2	13583	14314.8	13710.5	12555		17726.8	18926.5	19712.8	19638.1	19056.9	17568.2	14903.7	13819.3	11022.8	10741
argG	51165.5	70072.6	52440.7	50543.7	48083.9	42969.5	44335.6	50213.9	63886.4	62679.1		53790.2	53558.4	39609.4	50245.4	46345.4	36670.8	24315.2	14862.2	8576.74	13541
argH	692.382	1112.95	737.149	719.955	692.865	618.121	745.942	854.461	1071.44	993.581		795.731	715.11	564.795	724.3	681.075	577.163	348.314	210.64	144.545	198.578
aroC	989.801	1089.93	1205.22	1320.92	1598.39	1593.07	1422.17	1535.35	1539.39	1606.72		987.139	1125.77	1145.19	1064.43	1073.29	1015.19	872.794	852.747	1061.74	1308.93
aroE	698.287	810.374	926.635	974.077	1155.98	1345.43	1241.09	1288.96	1096.34	1174.23		591.975	713.504	739.149	685.74	756.16	782.689	714.04	565.738	527.983	597.228
asnA	619.875	527.266	570.984	657.25	674.604	703.568	670.955	678.548	689.753	753.815		815.027	783.276	806.434	824.48	845.37	873.634	961.624	1062.12	1114.52	910.633
aspC2	589.479	461.071	381.148	415.292	403.28	457.584	433.503	319.495	270.905	213.051		473.117	366.459	363.332	411.452	435.478	420.655	287.963	198.558	158.099	251.58
can	15354.3	14611.7	16040.3	16654.1	19857.5	19880.7	18692.4	19279.1	18002.9	16049.1		18496.3	20539.5	20385.6	20670	20683.3	18846.3	18545.2	21239.8	21723	20748.5
carA	45900.4	27701.7	21384.7	20909.9	23337.4	20725.2	27902.8	19712.5	15886.1	17350.7		67460.4	44207.4	39985.7	43780.7	48211.4	66283.7	84193	108717	119128	110113
carB	2632.14	1858.51	1644.33	1622.19	1733.33	1792.18	2131.32	1652.53	1214.48	1217.39		5479.05	3734.82	3426.95	4100.47	3990.27	4904.94	5394.61	5483.74	5707.77	4491
cbiC	4513.75	5048.54	5243.48	5277.6	4570.87	4904.63	5733.63	4572.99	3989.82	3884.05		1065.09	1741.52	2311.42	1878.69	1744.27	1834.38	1631.34	1481.3	1679.76	2974.46
cbiF	6843.29	6283.72	6308	5847.07	5391.68	4756.08	7268.5	5474.63	4608.01	4000.54		1332.14	1702.92	2221.57	1910.06	1969.64	2121.57	2189.62	2641.74	2860.73	3638.22
cbiG	10629.4	9362.16	9509.42	8622.11	7923.61	6734.95	10465.3	7959.47	6726.06	5938.43		2120.92	2632.28	3436.36	2944.66	3061.4	3299.25	3403.18	4355.88	4673.04	6172.71
cbiJ	3986.25	4826.01	4979.28	5016.35	4705.53	5253.82	5810.45	4873.91	3955.4	4039.48		1154.62	1683.46	2190.13	1770.63	1774.51	1745.05	1587.82	1392.23	1589.03	2656.89
cbiL	2772.22	2735.11	2769.5	2836.87	2641.11	2452.82	3244.9	2672.75	2197.17	1914.69		537.948	708.087	965.485	796.3	851.652	923.802	919.957	1124.91	1243.39	1457.74
cbiP	119.301	137.821	138.634	108.649	108.735	96.4324	146.348	144.013	105.646	121.293		152.817	171.751	187.011	174.415	168.817	166.857	132.553	151.006	156.334	187.228
cbiT	2760.88	2325.87	2445.97	2476.73	2460.53	2472.18	2600.07	2145.3	1756.3	1617.62		468.486	661.066	814.28	753.426	776.513	840.629	854.025	992.48	1092.08	1419.92
citZ	2661.35	2286.97	2477.9	2560.45	2603.31	2585.14	2110.32	2198.59	2223.69	1963.08		3338.06	3484.61	3719.07	3594.09	3528.36	3337.6	3168.2	2777.38	2552.55	2681.04
cobH	2035.31	2008.57	2004.69	1783.71	1597.95	1583.52	2247.6	1830.19	1496.03	1423.09		737.074	736.864	817.244	744.566	796.947	837.52	907.564	1247.14	1507.05	1801.79
cobI	307.456	409.965	374.948	355.989	294.246	298.982	471.584	377.993	299.165	308.185		446.104	444.795	495.586	514.433	437.806	428.065	371.862	411.806	474.431	524.108
cobN	2700.73	3261.76	3681.83	3409.73	3105.07	3318.07	4168.57	3474.22	2893.1	2828.16		656.806	1162.69	1560.65	1189.37	1190.12	1168.49	1008.9	941.254	1023.68	1784.41
cxp	9352.94	10296.1	11982.4	12235.6	13005.6	13864.3	13633.9	16064.8	14419	15712.5		4243.39	4965.74	5412.59	5307.6	5348.36	5314.75	5578.7	4013.91	3292.89	5818.33
dapA	230.9	288.834	254.55	272.783	339.279	303.584	309.4	290.26	256.848	242.535		343.453	321.691	347.899	361.081	333.576	328.688	325.514	326.982	326.682	330.554
eno	8615.25	6647.14	5677.98	5330.05	4932.68	4738.43	5249.38	4951.52	5540.39	5232.33		16082.1	11762.9	11931.6	12486.7	12103.4	12208.6	17357.4	32620.6	29905.5	21483.3
fbp	2963.38	3420.79	3340.83	3151.54	2222.82	1654.23	1595.16	1363.39	1171.65	1098.74		1752.77	1978.05	2031.87	2077.92	1871.46	1643.57	1292.1	1393.83	1737.57	1789.92
fumC	1069.18	1068.25	1250.66	1192.26	1282.14	1358.33	1223.48	1329.7	1446.01	1402.15		1368.41	1273.63	1365.37	1270.47	1239.28	1254.83	1370.6	1517.98	1415.13	1162.12
gap	75.8848	84.7006	93.7903	3931.33	6865.75	8468.89	8036.49	9019.41	9053.2	8720.16		5878.84	6490.25	6476.72	6845.62	6818.85	6515.69	6377.07	6329.82	6547.79	6003.15
gapB	14044.1	12734.8	13191	8843.75	6194.32	5668.84	5460.03	6079.94	5913.93	5983.33		3970.17	4087.58	4418.48	4030.98	3889.74	3946.58	4042.32	3787.94	3935.72	4330.52
gcd	110.984	138.112	113.349	124.606	127.412	143.797	162.19	162.512	170.945	170.865		102.65	106.75	102.291	98.2135	111.328	111.557	103.294	94.6565	111.796	116.37
gdhA1	2198.21	1591.51	1564.53	1626.28	1685.33	1589.9	1094.13	1051.41	989.556	809.579		3871.38	5232.86	6036.7	5253.65	5074.91	4827.49	2659.06	1502.95	1663.75	2981.09
gdhA2	58.8911	57.1356	59.6678	50.6725	59.0097	61.6755	65.6419	70.0652	73.485	62.5366		70.2343	72.4241	62.7116	58.079	63.1845	56.4067	74.2687	97.7544	93.8476	93.3432
gdhB	61482.4	69158.9	65382.3	66533.7	59188.7	63645.7	66329	67997.5	68748.2	77419.5		85770.7	101012	102005	97551.2	96554.1	91719	72738.8	38553.4	38659.9	41711.1
glcD	674.022	695.784	656.438	632.269	585.733	509.669	750.962	668.417	436.71	421.814		469.258	463.932	475.527	485.968	448.151	491.456	506.309	483.805	615.586	878.017
glcK	225.582	237.608	231.551	223.343	257.257	243.648	281.012	230.86	232.095	207.994		213.79	209.16	229.945	205.963	217.959	225.584	240.674	255.127	235.007	244.13
glnA	3525.95	4105.78	4007.99	4085.58	4618.17	5069.39	4052.89	2764.07	2071.87	1021.4		740.161	3012.85	3102.33	2713.12	3051.77	4774.86	2016.04	784.003	1381.39	7634.85
glpK	16709	12716.6	11829.4	12018.6	11953.6	10860.2	10946	10474.3	10467.8	8745.84		10863.9	12073.9	12659.9	11903.5	11742.3	11573.6	10526.2	11025.3	11591.6	20318.3
glyA	4438.75	4927.71	5616.02	5915.83	6765.17	7440.02	7184.05	7066.03	6166.32	5545.61		4379.22	4789.54	5211.84	4852.82	4746.93	4650.76	4500.67	3989.65	3810.29	4488.26
gpdA2	1007.74	1002.59	1079.6	1070.69	1215.82	1345.07	1245.82	1364.97	1428.37	1431.18		683.048	720.734	694.69	736.431	740.868	746.766	777.537	1189.6	1446.51	1537.35
gpdB	201.666	196.615	223.093	235.638	243.175	223.094	296.533	258.581	321.34	291.982		124.261	150.014	159.534	130.675	145.775	136.407	162.769	199.932	248.756	266.582
gpdC	678.546	701.48	771.858	771.956	837.088	891.153	886.197	942.19	933.381	841.511		585.8	585.576	563.27	538.675	543.207	581.145	621.518	827.179	924.745	964.063
gpm	1329.95	1298.96	1321.25	1030.94	744.379	613.414	558.787	564.479	506.934	452.384		330.333	358.316	407.476	344.038	311.37	304.626	264.027	321.62	348.839	369.904
graD2	110.131	143.011	118.839	122.97	112.636	110.056	122.461	103.129	113.023	89.7276		119.63	130.083	125.227	111.734	111.317	103.7	105.738	111.572	118.741	123.002
icd	4835.4	4126.56	4423.89	4697.7	4667.8	4847.04	4411.88	4739.43	4476.57	3622.34		5270.66	4803.13	4960.38	5186.48	4868.68	4704.03	5081.14	7220.77	6952.69	4816.72
kdgK	265.011	261.939	286.13	296.518	268.173	273.89	319.351	330.034	270.442	296.9		254.696	259.9	261.476	245.908	258.005	244.514	254.186	308.999	323.245	380.956
korA	26407.8	30365.7	32809.2	34481.4	35075.1	35543.6	40216.1	42059.5	42394.5	40848.3		16979.7	14556.9	14522.8	15175.5	14487.7	13328.2	17074.5	21461.9	23766.2	19552.6
korB	104629	105394	117653	121481	121380	125443	124695	129466	132901	139348		69548.9	55803	55427.6	55538.4	54405.1	50392.3	64318.6	85052.7	96165.8	88417.8
mdh	16380.9	13967.7	15125.3	15283	15195.8	16192.6	15303	16449.2	15971.7	17154.1		8019.83	8026.22	8168.3	7671.47	7678.69	7049.95	6907.9	9060.08	10534	11190.5
mdhA	10350.2	10659.9	12007.8	11720.5	13606.3	11841.4	11146.4	14376.5	16506.4	17324.8		22356.9	22966.5	22907.9	22967.1	21894.2	20658.8	20907.8	21235.5	20517.3	19192.3
menD	985.652	1021.44	1024.59	995.797	1122.85	1233.37	1292.4	1272.23	1200.8	1442.73		984.052	1033.28	1045.6	1010.25	1049	1085.06	1231.67	1226.56	1254.38	1332.41
menF	542.567	460.97	430.913	504.983	596.279	557.136	530.72	531.986	550.34	555.199		504.761	421.141	420.37	502.324	481.15	517.967	718.457	1009.43	1000.24	742.161
mrp	2736.14	2595.68	2709.45	2578.1	2940.77	3464.27	2849.5	3060.49	2933.3	3448.89		2472.86	2788.6	2782.2	2362.67	2388.27	2290.32	2380.58	2810.51	3538.14	4539.18
mvaA	2240.83	2096.43	2152.13	2080.41	2093.39	2061.07	2132.32	2333.36	2388.15	2238.19		2922.83	3091.15	3335.95	3017.27	2915.84	2664.87	2658.47	2704.03	2748.95	2569.9
mvaB	4262.22	3986.82	4348.56	4652.21	4286.01	5184.3	4770.76	4927.07	4391.77	3702.12		619.76	487.345	495.117	500.272	445.218	407.517	397.962	721.537	851.365	742.499
ndhG3	9664.21	8827.55	8956.29	8961	9447.6	10414.2	8941.72	8162.83	8309.46	7112.1		11079.3	10616.2	10655.5	10213.4	9846.23	9983.67	11124.3	13623.6	13215.6	10698.8
nhaC2	90.0169	92.3297	78.3088	125.969	144.813	251.639	220.714	127.191	107.649	103.043		114.227	83.2936	86.0401	120.44	132.982	177.12	236.934	340.971	161.13	129.397
pgi	325.472	327.483	327.275	325.767	323.975	338.96	343.181	374.26	318.776	336.251		370.467	387.276	390.024	366.632	324.535	309.673	326.068	323.735	308.763	320.904
pgk	974.107	1014.89	984.889	709.19	557.96	519.644	519.073	517.993	418.224	376.163		535.633	494.702	579.786	505.989	476.424	494.778	515.042	579.396	515.793	538.865
porB	5771.47	4789.72	4343.64	4447.71	4151.65	3672.98	4317.65	4599.62	4700.29	4942.13		11929.8	7169.68	6567.53	7767.6	7048.75	5322.55	6912.73	12716.5	13392.2	6411.94
ppsA	21551.8	23075.7	23951.3	19423.9	12301	8238.37	4962.21	3498.69	3098.94	3077.64		6622.09	7696.69	8954.83	7757.39	7837.72	6891.38	5228.48	4267.19	3912.62	5718.29
prsA	3376.61	3032.47	3149.62	3378.14	3574.28	3542.79	2932.02	3174.18	3046.52	3133.02		2947.52	3173.93	3210.81	3054.13	2815.45	2716.47	2562.36	2698.81	3141.11	3448.66
psc	303.555	381.334	457.281	482.101	525.02	562.975	562.766	498.904	442.163	385.648		271.676	311.865	343.981	320.745	321.772	316.678	298.08	256.036	314.614	374.428
purB	1970.38	1805.45	1917.39	2301.33	3527.94	3689.02	2106.37	2295.12	2475.33	2227.7		4141.51	5067.34	5422.74	5297.83	5975.89	7399.97	8615.34	5732.95	3249.93	2702.13
purC	2798.21	3397.66	3908.99	4259.01	5883.36	6720.64	4752.02	4193.2	4236.55	3480.75		4896.33	6310.92	6967.89	6453.06	6317.15	6872.27	7467.89	5589.51	3629.86	3889.33
purD	3059.59	3017.97	3208.46	4401.66	6283	6224.58	3873.35	3768.53	4057.87	3314.22		8096.24	9827.08	10751.8	10475.6	12535.4	15345.6	18625.4	11919.6	5819.93	4231.74
purE	1515.01	1891.54	2198.18	2293.32	3512.68	4388.94	3198.01	3186.13	3815.05	3649.9		4258.05	6870.26	7360.81	6743.49	7046.91	8014.51	7309.97	3873.81	2550.2	2908.24
purF	1965.34	1712.22	2050.18	3062.56	6148.95	5071.29	2779.44	2906.85	3258.3	3568.23		4623.11	7498.99	8855.13	9258.11	12574.9	14949.6	14719.1	6876.05	3104.02	2801.37
purH	74.2927	97.5577	107.81	131.448	201.02	163.582	158.309	273.782	366.852	462.85		74.8651	115.208	104.445	109.339	115.529	118.371	120.583	115.102	92.3485	110.843
purK	78.7853	110.695	117.047	152.338	210.509	218.221	195.927	190.663	193.945	193.612		182.918	300.437	323.923	313.867	323.164	346.447	310.993	173.818	115.631	136.919
purL	988.156	1132.38	1276.8	1369.01	1731.74	2255.45	1625.57	1557.7	1649.16	1552.1		3297.92	4142.65	4654.2	4141.81	4094.26	4298.22	4115.97	2621.89	1561.39	1531.38
purL2	2409.09	2692.92	2909.33	3142.61	4148.7	4824.44	3196.07	3478.56	4095.63	3485.69		7197.86	9015.88	10117.7	9805.04	10454.1	11423.7	10751.9	6695.29	4012.93	3527.14
purM	254.978	272.71	341.389	492.059	843.042	826.029	426.454	482.813	582.048	485.526		819.657	1235.06	1380.67	1495.7	1740.05	1939.21	2036.91	1049.01	488.159	346.661
purU	623.669	547.021	527.434	596.357	693.308	724.761	651.839	501.103	491.425	524.262		463.855	450.371	454.516	445.372	466.419	472.739	536.798	593.897	710.586	838.226
pykA	107.441	119.186	112.666	224.137	343.1	395.95	476.519	543.796	538.896	580.502		356.574	406.951	379.31	453.14	428.55	430.45	426.353	466.238	493.029	487.276
rbsA	236.983	273.407	262.352	222.537	243.447	236.114	266.947	243.057	234.627	209.008		479.291	449.883	476.439	423.739	424.105	385.733	439.252	499.989	457.595	462.316
rpi	342.328	363.429	343.463	343.101	371.09	400.612	383.951	381.321	347.267	378.317		222.28	248.229	244.459	225.402	227.433	254.416	244.789	209.065	261.315	295.35
rspA	587.818	670.712	726.304	729.654	759.129	786.628	856.14	869.689	804.607	811.051		662.209	715.578	780.066	717.905	691.038	671.813	634.968	635.014	698.495	766.692
sdhA	17016.3	15390.7	15317.6	15160.6	15587.6	15995.2	14977.8	13857.4	12679	11307		17229	17538.8	18253.1	17098.3	17377.4	17445.7	16463.8	17120.4	18544	20159.5
sdhB	11670.1	10578.6	10735.7	10961.1	11045.2	12086.1	11079	10610.4	9587.46	8963.81		11756.1	11526.3	11874.5	11178.6	10940.5	11165.3	11887.6	13449.1	14168.5	13501.1
serA1	778.447	915.257	915.435	993.249	1072.28	1179.02	1295.43	1198.44	1247.77	1256.66		719.323	775.945	822.37	840.539	818.991	792.335	718.761	467.38	395.959	524.651
serA3	238.024	318.432	379.493	381.847	417.66	485.793	579.577	563.152	640.634	738.263		236.944	325.184	302.511	316.725	327.139	306.095	238.267	168.226	187.284	248.294
serB	156.459	161.218	182.701	189.649	216.231	233.691	219.329	229.291	260.598	394.206		193.723	213.104	202.171	192.596	193.434	197.818	182.025	176.27	179.728	257.792
srp19	130.185	119.472	149.333	158.823	149.352	185.287	160.328	187.814	204.943	208.222		145.099	177.111	160.318	148.346	149.992	144.094	152.817	170.988	210.23	161.901
sucC	9409.29	9886.06	10528.6	10901.6	11391	11343.3	10671.9	10102	10074.7	7432.58		9526.39	8923.64	9590.42	9475.27	8663.95	8150.02	7272.29	8027.29	8424.47	8219.76
thiC	218.031	287.275	250.215	259.789	225.122	223.411	255.763	269.747	229.333	223.27		219.965	211.848	233.931	218.048	209.888	187.852	166.34	166.709	180.685	220.766
thiD	47.4263	57.6242	51.2547	54.8221	43.8799	42.6341	63.7019	63.6152	51.0785	62.449		74.8651	53.081	67.626	58.9448	47.6383	71.078	76.221	94.4215	91.6526	83.9897
thrC2	772.072	814.273	837.134	861.113	912.709	919.864	952.816	1065.32	985.84	898.118		777.98	812.883	794.911	804.543	750.29	805.43	699.06	686.696	802.393	723.608
trpE2	70.356	89.6051	88.5808	95.2631	105.567	104.178	123.773	99.1206	92.0864	78.9144		56.3418	73.6087	83.8341	67.6858	74.5295	77.7216	58.1428	66.9305	67.3009	91.3885
ush	703.201	767.802	811.446	805.118	675.232	693.321	789.664	634.136	558.924	457.79		1907.13	2332.34	2607.05	2558.11	2496	2295.28	1900.7	1187.52	841.706	1154.46
VNG0310C	1903.22	2002.16	2188.89	2370.35	2657.39	2749.3	2688.78	2417.64	2272.96	2331.14		2394.91	2790.29	2805.47	2870.72	2750.99	2853.06	2540.84	2041.29	2244.98	2642.04
VNG0683C	23930.9	20638	20269.9	15347.6	11685.7	8665.82	7847.15	7314.7	6858.33	7487.28		11452.8	12970.8	13052.7	12085.8	11252.1	9847.31	7783.2	9054.07	11233.1	12923.8
VNG1245C	609.412	615.328	641.588	683.154	738.385	810.687	738.459	758.885	650.75	627.656		665.296	651.209	635.631	653.872	658.864	653.969	774.346	890.103	999.555	1076.45
VNG1451C	241.848	251.438	282.617	304.842	310.434	330.527	305.641	309.703	261.032	243.689		19.2951	22.4272	18.414	20.4232	23.1283	16.8006	21.5079	21.5571	21.47	22.852
VNG1670C	372.514	396.465	343.181	352.017	381.801	381.962	376.804	376.46	410.267	404.3		371.238	385.178	373.953	402.225	373.132	378.536	337.738	371.047	520.571	447.661
VNG1775C	2028.02	1991.16	2066.44	2178.55	2287.83	2434.75	2382	2437.63	2422.53	2414.25		2349.38	2344.39	2381.58	2225.25	2213.32	2435.6	2547.58	2770.44	2896.86	2585.53
VNG2371C	2014.94	1819.69	2259.3	3809.35	7002.67	5220.65	2563.69	3251.25	4209.19	4374.14		6564.21	10737.2	11215.9	11737.2	13122.7	13364.6	13259.9	6718.29	3244.68	2809.73
yqeC	2287.39	2075.25	2333.38	2354.71	2743.13	2758.58	2418.23	2618.24	2459.6	2543.6		2418.07	2553.37	2734.12	2425.05	2464.9	2332.27	2397.68	2597.44	2418.96	2571.52
ywfD	141.984	145.093	154.919	174.805	175.179	228.632	207.075	186.723	126.284	110.865		55.57	62.7279	73.8859	79.19	77.3542	92.691	79.0172	56.9103	53.3082	91.2762
