# Supplementary material for: Protein–DNA binding dynamics predict transcriptional response to nutrients in archaea
Source: Nucleic Acids Res. 2013 Jul 26;41(18):8546–58. doi: 10.1093/nar/gkt659 (PMC3794607; doi:10.1093/nar/gkt659)
Supplement: Supplementary Data [file supp_gkt659_Supplementary_Table_6_degrRates_rev.xlsx]

## Sheet: ns.hl
Gene	Halflives (Min)
acd2	12.5731
acs2	11.2496
acs3	9.19693
aldY2	13.1878
argG	8.11828
argH	10.0112
aroC	13.5954
aroE	8.6107
asnA	13.6915
aspC2	10.5189	*
can	16.5836
carA	16.3473
carB	8.67215
cbiC	7.10542
cbiF	7.48358
cbiG	8.57094
cbiJ	8.27062
cbiL	6.38607
cbiP	8.65561
cbiT	6.77244
citZ	10.8859
cobH	9.48889
cobI	10.2343
cobN	5.69562
cxp	21.0408
dapA	13.5557
eno	8.76143
fbp	9.84327
fumC	10.5189	*
gap	7.80197
gapB	10.5189	*
gcd	12.7374
gdhA1	11.6292
gdhA2	5.45571
gdhB	8.56656
glcD	11.6772
glcK	6.666
glnA	8.25181
glpK	12.8919
glyA	8.3558
gpdA2	14.758
gpdB	13.1787
gpdC	10.1486
gpm	7.43447
graD2	14.6895
icd	13.4658
kdgK	12.3482
korA	10.6983
korB	11.4848
mdh	7.24197
mdhA	8.44069
menD	10.1856
menF	11.4928
mrp	7.03858
mvaA	11.9726
mvaB	12.7316
ndhG3	14.3241
nhaC2	20.6455
pgi	10.7708
pgk	10.7037
porB	9.5285
ppsA	9.3236
prsA	17.341
psc	11.1279
purB	10.2691
purC	10.1932
purD	6.95782
purE	8.23395
purF	6.39472
purH	8.54757
purK	6.41819
purL	8.9819
purL2	7.17489
purM	11.7707
purU	8.67159
pykA	17.7487
rbsA	4.97969
rpi	29.2412
rspA	11.0606
sdhA	14.1371
sdhB	14.1371	**
serA1	6.18537
serA3	11.5769
serB	12.9083
srp19	20.5456
sucC	10.5866
thiC	11.6442
thiD	11.5932	**
thrC2	9.62924
trpE2	10.5189	*
ush	10.8389
VNG0310C	9.10899
VNG0683C	9.84327	**
VNG1245C	11.5925
VNG1451C	12.6885
VNG1670C	15.7943
VNG1775C	14.379
VNG2371C	6.92174
yqeC	15.4135
ywfD	16.8386
*No degradation rate determined, used median value
**No degradation rate determined, used value of nearest gene in operon
